# Supplementary material for: Commitment to protective measures during the COVID-19 pandemic in Syria: A nationwide cross-sectional study
Source: PLoS One. 2022 Oct 14;17(10):e0275669. doi: 10.1371/journal.pone.0275669 (PMC9565665; doi:10.1371/journal.pone.0275669)
Supplement: S1 Data — (XLSX) [file pone.0275669.s001.xlsx]

## Sheet: Form Responses 1
age	sex	marital status	origin	residency	financial status	employment	academic level	father's educational level	mother's educational level	Do you have health insurance	Do you work or study in the healthcare system	Do you believe you have had, or currently have, coronavirus?	Do you personally know anyone (excluding yourself) who has had coronavirus and cofirmed with PCR?	source of medical information ?(public news and chats.)	source of medical information ? (healthcare workers)	source of medical information ? (Media and advertising (TV, radio, ads, newspapers, etc.).)	source of medical information ? (Local and international health organizations and scientific journals.)	source of medical information ?(Social media (Facebook, Whatsapp, YouTube, Telegram, Instagram, and others).)	To what extent do you think coronavirus poses a risk to people in the Syria?	To what extent do you think coronavirus poses a risk to you personally?	wearing a face mask when in crowded places or when public places	Reduce the amount you go to school, collage, university or work	cancelled or postponed a social event such as meeting friends, eating out or going to a sport event	reduce the amount you go to shops	kept away from crowded places?	cleaned or disinfected things you might touch ( door knob or hard surfaces)	carried sanitizing hand gel with you when you out?	reduced the amount you touch your eyes, nose, and\or mouth ?	followed a healthy diet or took vitamins supplements	tried to avoid people who have the cold or flu-like symptoms?	usually used tissues when sneezing or coughing	washed your hands with soap and water more often than usual?
0	0	0	2	0	1	1	4	3	3	0	1	0	1	0	1	0	0	0	2	0	1	0	1	0	1	1	1	1	0	1	1	1
0	1	0	2	0	1	3	4	1	2	0	0	0	0	1	1	0	0	1	2	3	1	1	1	1	1	1	1	1	0	0	1	1
0	0	0	2	0	1	4	4	3	3	1	1	2	1	0	1	0	1	0	2	1	1	0	1	1	0	1	1	0	0	1	1	1
1	0	1	0	0	2	2	5	3	0	0	0	0	1	0	0	1	0	0	2	2	1	0	1	1	1	1	1	1	1	1	1	1
1	1	0	0	0	2	2	6	4	2	1	1	1	1	0	1	0	0	0	2	2	1	1	1	1	1	1	1	1	1	1	1	1
1	1	0	2	0	2	2	5	3	3	0	0	2	0	0	1	1	0	1	2	1	1	1	1	1	1	1	1	1	0	1	1	1
0	0	0	2	0	3	3	4	3	2	0	1	2	1	0	1	0	0	0	2	0	1	1	0	0	0	1	1	1	1	1	1	1
1	1	2	2	0	1	0	5	2	3	0	0	0	1	1	0	1	0	1	2	1	1	1	0	1	1	1	1	1	0	1	1	1
0	1	0	2	0	1	3	4	2	2	0	1	2	0	1	1	0	1	1	2	1	1	1	1	1	1	1	1	1	0	1	1	1
1	1	1	2	0	0	2	5	2	2	1	0	2	1	0	0	0	0	1	2	2	1	1	1	1	1	0	1	1	0	1	1	1
0	0	0	2	0	3	3	4	4	4	0	1	2	0	0	0	0	1	0	1	1	1	1	1	1	1	1	1	1	1	1	1	1
0	1	0	2	0	2	3	4	3	4	1	1	2	1	0	0	1	1	1	2	1	1	1	1	1	1	1	0	1	0	1	1	1
0	1	0	2	0	2	3	4	1	3	0	1	0	1	0	1	0	0	0	2	3	1	1	0	1	1	0	0	1	0	1	1	1
0	1	0	2	0	1	3	4	3	3	0	0	2	1	0	1	1	1	1	2	2	1	0	1	1	1	0	1	1	1	1	1	1
0	0	0	2	0	1	4	4	2	3	0	1	0	1	1	1	0	1	0	3	3	1	1	1	1	1	1	1	1	1	1	1	1
0	1	0	2	0	2	3	4	3	3	0	1	2	0	0	0	0	1	0	2	1	1	1	1	1	1	1	1	1	1	1	1	1
0	1	0	2	0	2	3	4	1	3	0	1	2	0	1	0	0	0	1	2	3	1	1	0	1	0	0	0	1	1	1	0	1
0	1	0	2	0	2	2	5	2	2	1	1	2	0	0	1	0	1	0	2	1	1	0	1	1	1	1	1	1	0	1	1	1
1	0	1	1	0	2	2	5	3	1	1	1	2	1	0	1	0	1	0	2	2	0	0	1	0	0	1	1	1	0	1	1	1
0	0	0	2	0	1	5	4	3	3	0	1	2	0	1	1	1	1	1	2	1	1	1	1	1	1	1	1	1	0	1	1	1
1	1	0	2	0	1	2	5	1	1	0	0	2	1	0	1	0	1	0	2	1	1	0	1	1	1	0	1	1	1	1	1	0
0	1	0	2	0	1	3	4	2	3	0	0	2	1	0	1	0	1	1	2	3	1	1	1	1	1	1	1	1	1	1	1	1
1	1	0	2	0	2	2	6	3	3	0	1	0	1	0	1	0	1	0	2	1	1	0	1	1	1	1	1	1	1	1	1	1
0	1	0	2	0	1	3	4	1	3	0	0	2	1	1	0	0	0	0	3	3	1	0	1	1	1	1	1	1	0	1	1	1
0	1	2	2	1	1	3	5	2	2	0	0	0	0	1	1	1	1	1	2	3	1	1	1	1	1	1	1	1	1	1	1	1
0	1	0	1	0	1	0	5	3	1	0	1	2	1	0	0	0	0	1	2	3	1	1	1	1	1	1	1	0	1	1	1	1
1	1	0	2	0	1	0	5	3	3	0	0	0	1	0	0	0	0	1	2	2	1	1	0	1	0	1	1	1	0	1	1	1
0	1	0	2	0	0	0	5	3	2	0	1	2	1	0	0	0	1	1	3	3	1	1	1	1	1	0	0	0	0	0	1	0
0	0	0	1	0	1	4	4	1	1	0	1	0	0	0	1	1	1	0	2	1	1	0	0	0	0	0	1	1	0	0	1	1
0	0	0	1	0	2	3	4	3	3	0	1	2	1	0	1	1	1	0	2	1	1	1	1	1	1	0	0	1	0	1	1	1
0	0	0	2	0	1	3	4	1	1	0	1	0	1	0	1	1	1	0	2	2	1	1	1	1	1	0	1	1	1	1	1	0
0	0	0	4	0	1	4	4	1	1	0	1	2	1	1	1	1	1	1	2	1	1	1	1	1	1	1	0	1	1	1	1	1
1	1	0	2	1	2	1	6	4	2	1	0	2	1	0	1	0	0	1	2	1	1	1	1	1	1	1	1	1	1	0	1	1
0	1	0	2	1	1	3	4	3	3	0	1	0	0	1	1	0	0	1	2	2	1	1	1	1	1	1	1	1	0	1	1	1
0	0	0	0	0	2	3	4	2	1	0	1	0	1	0	0	0	0	1	3	1	1	0	0	1	1	0	0	0	0	1	1	1
0	1	0	2	0	2	3	4	4	3	0	1	2	1	0	1	1	1	1	1	0	0	1	0	1	1	0	0	0	1	1	1	1
0	1	0	2	0	0	3	4	3	2	0	1	2	0	0	1	0	1	0	2	1	1	1	0	1	1	0	1	0	0	1	1	1
1	1	2	2	0	2	3	6	4	3	0	1	2	1	0	0	0	1	0	2	1	1	1	1	0	1	1	1	1	1	1	1	1
0	1	0	2	0	2	3	4	3	3	1	1	0	1	0	0	0	1	0	2	1	1	1	0	0	1	0	1	1	1	1	1	1
1	1	0	3	0	2	3	5	3	3	0	0	2	0	0	1	0	1	1	2	1	1	0	1	1	1	1	1	1	1	0	1	1
0	0	0	2	1	2	3	4	4	4	0	1	0	1	0	1	1	1	0	2	2	1	1	1	1	1	1	1	1	0	1	1	1
1	0	0	2	0	1	5	4	3	3	1	0	2	1	1	1	1	1	1	2	1	0	0	0	0	0	0	1	1	0	1	1	1
0	1	0	2	0	1	1	5	1	3	0	0	2	1	0	0	0	0	1	1	1	1	0	0	1	1	1	1	1	1	1	1	1
0	0	0	2	0	1	3	4	3	3	0	0	2	0	0	1	0	0	0	3	1	1	0	0	0	0	1	1	0	0	0	1	1
1	1	2	4	0	0	1	5	2	3	0	0	0	1	0	1	0	0	1	2	2	1	1	1	1	1	0	1	1	0	1	1	1
1	0	0	2	0	0	0	5	2	2	0	0	2	0	0	0	0	0	1	2	2	1	1	1	1	0	1	0	1	0	1	1	1
0	0	0	2	1	2	3	4	1	1	0	1	0	1	0	1	0	1	1	3	3	1	0	1	1	1	0	0	1	0	0	1	1
0	0	0	2	0	0	3	4	3	3	0	0	2	0	1	0	1	1	1	2	2	1	0	1	1	1	1	1	1	0	1	1	0
0	0	0	2	0	1	3	4	2	3	0	0	0	1	0	1	0	0	0	3	1	0	1	1	1	1	0	0	0	0	1	1	0
0	1	0	2	0	2	0	5	1	2	0	0	2	0	1	0	0	1	1	1	1	1	1	1	1	1	0	1	0	0	1	1	1
0	0	0	1	0	2	3	4	2	2	0	1	0	0	0	1	1	1	1	2	2	1	1	1	1	1	0	0	1	0	1	1	0
1	0	0	2	0	0	1	3	3	1	0	0	2	1	0	1	0	0	0	3	1	1	1	1	1	1	1	1	1	0	1	1	1
0	0	0	2	0	3	3	4	3	1	0	1	2	0	0	0	0	1	0	2	1	1	0	1	0	1	1	1	1	1	1	1	1
0	0	0	2	0	1	3	4	3	3	0	0	2	1	1	1	0	0	1	2	1	1	0	0	1	1	1	1	1	1	1	1	1
1	1	0	2	0	1	1	5	2	3	0	0	0	1	0	0	1	1	1	2	2	1	0	1	0	1	1	1	0	1	1	1	1
0	0	0	4	1	1	3	4	2	1	0	1	0	0	0	0	0	0	1	2	3	1	1	1	1	1	1	1	0	1	1	1	1
0	0	0	2	0	1	3	4	3	3	1	1	2	0	0	0	0	0	1	2	1	1	1	1	1	1	0	0	1	0	1	1	1
0	0	0	2	0	2	3	4	3	3	0	1	2	1	0	1	0	1	0	1	1	1	0	1	1	1	1	1	1	0	1	1	1
0	0	0	2	0	2	3	4	4	3	0	1	2	1	0	1	0	0	0	1	2	1	0	0	0	1	1	1	1	1	1	1	1
0	1	0	2	0	2	3	4	3	3	0	1	0	1	0	0	0	0	1	1	0	0	0	1	1	1	0	0	1	1	0	0	1
0	0	0	2	1	1	3	4	3	0	0	1	0	0	0	0	1	1	0	1	1	1	1	1	1	0	0	1	1	0	1	1	1
0	1	0	2	0	2	3	4	4	2	0	1	0	1	1	1	1	1	0	2	1	1	1	1	1	1	1	1	1	1	1	1	1
0	1	0	2	0	2	4	4	3	3	0	1	2	1	0	1	1	1	0	2	1	1	0	0	0	1	1	1	0	0	1	1	0
0	1	0	2	0	1	3	4	4	3	1	1	0	1	0	1	0	0	0	2	1	1	1	1	1	1	1	1	1	1	1	1	1
2	0	1	2	0	0	2	5	3	3	0	0	0	1	0	1	0	0	0	2	2	1	0	1	1	1	1	1	1	1	1	1	1
0	0	0	1	0	1	3	5	3	3	0	1	0	1	0	1	1	1	1	2	1	1	1	1	0	1	1	0	1	1	1	1	1
0	1	0	2	0	1	3	4	3	3	0	1	0	1	0	0	0	1	0	2	2	1	1	1	1	1	1	1	1	1	1	1	1
0	0	0	2	0	1	1	4	1	2	0	1	2	1	0	1	0	0	0	2	1	0	0	0	0	0	1	1	1	1	1	1	1
0	1	0	2	0	1	3	4	3	2	0	0	0	0	0	0	1	0	0	2	3	1	1	1	1	1	0	1	0	0	1	1	1
0	1	2	2	0	2	3	4	3	3	0	1	2	1	0	0	0	0	1	2	1	1	1	0	0	1	1	1	0	0	0	1	1
0	1	0	4	1	2	3	4	1	1	0	0	0	0	1	1	1	1	1	2	3	1	1	1	1	1	0	1	1	0	1	1	1
0	1	2	2	0	3	0	5	2	2	0	1	2	1	0	1	1	0	1	2	3	1	1	0	1	1	1	1	1	1	0	1	1
1	0	0	1	1	1	3	4	3	1	0	1	2	1	0	0	0	0	1	3	1	1	1	1	1	1	0	0	1	0	1	0	0
1	1	0	2	0	1	1	5	3	3	1	0	0	1	0	1	0	0	1	2	1	0	0	1	1	1	1	1	1	1	1	1	1
1	0	0	2	0	2	5	5	2	1	1	0	2	1	0	0	0	1	0	2	2	1	1	1	1	1	1	0	1	1	1	1	1
1	1	1	2	0	1	2	6	4	3	1	1	2	1	0	0	0	1	0	2	1	1	1	1	1	1	1	1	1	1	1	1	1
0	1	0	0	0	2	3	4	3	2	0	0	0	1	0	1	0	0	1	2	1	1	0	1	0	0	1	0	1	1	1	1	1
0	1	0	2	0	2	3	4	3	3	0	1	0	1	0	1	1	1	0	2	2	1	1	1	1	1	1	1	1	0	1	1	1
1	0	1	2	0	0	2	2	1	1	0	1	0	1	0	1	0	1	0	2	2	1	0	0	0	0	1	1	1	0	1	1	1
0	1	2	2	0	2	1	4	3	3	0	1	2	1	0	1	0	1	1	2	1	1	0	0	1	1	1	1	1	0	1	1	1
1	1	0	2	0	2	2	6	3	3	0	0	0	0	0	1	0	1	0	2	3	1	1	1	1	1	1	1	1	0	1	1	1
1	1	2	2	1	2	3	6	2	2	0	1	0	1	0	0	0	1	0	2	3	1	1	1	1	1	1	1	1	0	1	1	1
0	1	0	2	0	3	1	4	2	2	0	0	2	0	0	1	0	0	1	2	2	1	0	0	1	1	1	1	1	1	1	1	1
0	0	0	2	0	2	4	4	3	3	0	1	2	1	0	1	0	0	1	2	1	1	0	0	1	1	1	0	1	0	1	1	1
0	1	2	3	0	0	3	4	2	3	0	0	2	0	0	0	0	1	0	2	1	1	1	1	1	1	1	1	1	1	1	1	1
0	1	0	2	0	2	3	4	3	3	0	0	0	0	0	1	0	0	0	2	2	1	0	1	1	1	1	1	1	1	1	1	1
0	0	0	2	0	2	4	4	3	3	0	0	2	0	0	1	0	1	1	2	1	1	1	1	1	1	1	1	1	0	1	1	1
0	0	0	1	0	2	3	3	2	2	0	0	2	0	0	1	0	1	0	2	1	1	1	1	1	1	1	1	1	0	1	1	1
1	0	2	2	0	0	3	4	4	2	1	0	2	1	0	1	1	1	1	2	2	1	1	1	1	1	1	1	1	1	1	1	0
0	1	0	1	0	2	3	4	3	3	0	1	0	0	0	1	0	1	1	2	2	1	1	0	1	1	0	1	1	0	1	1	0
2	0	1	2	0	2	2	5	3	3	0	0	2	1	0	1	1	1	0	2	2	1	0	1	1	1	1	1	1	1	1	1	1
0	0	0	1	0	1	4	6	3	3	0	0	2	0	0	1	1	1	1	1	2	1	1	1	1	1	1	0	1	0	1	1	1
1	0	0	3	1	1	1	6	2	0	0	1	0	1	0	1	0	0	0	2	2	0	0	0	0	0	0	0	1	0	0	1	1
0	1	0	2	0	2	3	4	2	3	1	1	0	0	0	1	0	0	0	1	1	1	1	0	0	1	0	1	0	1	1	1	1
0	1	0	2	0	2	3	4	3	3	0	0	2	0	0	0	0	0	1	2	3	1	0	1	1	1	1	1	1	0	1	1	1
0	1	0	2	0	2	3	4	2	3	0	1	2	1	0	1	0	0	0	2	2	1	0	1	1	1	1	1	1	0	1	1	1
0	0	0	2	0	2	5	4	3	3	0	0	2	1	0	1	1	0	0	2	2	1	1	1	1	1	1	1	1	1	1	1	1
0	1	0	2	0	2	3	4	1	3	0	1	0	1	0	1	0	1	1	2	2	1	1	1	1	1	1	0	1	0	1	1	1
0	0	0	2	0	2	3	4	3	3	0	1	0	1	0	0	0	1	0	2	2	1	0	0	0	1	1	1	1	0	1	1	1
1	1	1	2	0	2	1	5	3	3	0	1	0	1	0	1	0	1	0	2	1	1	1	1	1	1	1	1	1	1	1	1	1
0	0	0	2	0	1	3	4	3	3	1	0	0	1	0	1	1	1	0	2	1	0	0	1	1	1	1	1	1	0	1	1	1
0	1	0	2	0	2	4	4	1	1	0	0	2	1	0	0	1	1	1	2	1	1	1	1	1	1	1	1	1	0	1	1	0
0	1	0	2	0	1	3	4	1	2	0	0	0	0	1	0	0	0	1	2	3	1	1	1	1	1	1	1	1	1	1	1	1
0	1	0	2	0	0	0	5	2	3	0	1	0	1	0	1	0	1	1	2	1	1	1	1	1	1	1	1	1	1	1	1	1
0	0	0	3	0	2	3	4	3	2	1	1	0	1	0	0	1	1	1	1	3	1	0	0	1	1	1	1	1	0	1	1	0
0	0	0	2	0	0	3	4	2	2	0	0	0	1	0	0	0	1	0	3	2	1	1	1	1	1	1	1	1	1	1	1	1
0	0	0	2	0	0	3	4	2	1	0	0	0	1	1	0	0	0	0	3	3	1	1	1	1	1	1	1	1	1	1	1	1
1	0	1	2	0	2	1	6	1	1	0	0	0	1	1	0	1	0	0	2	2	1	1	1	1	1	1	0	0	0	1	0	1
1	0	1	2	0	1	2	5	3	3	0	0	2	0	0	1	1	1	1	2	2	1	1	1	1	1	1	1	1	1	1	1	1
0	0	0	2	0	1	3	4	0	3	0	0	2	1	0	1	0	0	0	3	0	1	0	1	1	1	0	1	0	1	1	0	1
0	0	2	2	0	1	3	4	2	2	0	0	2	1	0	1	0	0	0	2	2	1	1	1	1	1	1	1	1	1	1	1	1
0	1	0	2	0	1	4	4	3	3	0	1	0	1	0	1	0	1	0	2	2	1	1	1	1	1	1	1	1	1	1	1	1
0	0	0	0	0	2	3	4	3	0	0	0	2	1	0	1	0	0	0	2	1	1	1	0	1	1	0	0	1	0	1	1	1
0	0	0	2	0	1	3	4	3	3	0	1	2	1	1	1	1	1	1	2	1	1	1	1	1	1	1	1	1	0	1	1	1
1	0	0	2	0	2	3	6	3	3	0	1	2	1	0	1	0	1	1	2	2	1	1	1	1	1	1	1	1	1	1	1	1
0	0	0	2	0	1	2	3	1	1	0	0	2	1	1	0	0	0	1	2	1	1	0	0	0	0	1	1	1	0	1	1	1
0	0	0	2	0	1	4	4	3	3	0	0	0	1	0	0	1	1	1	2	1	1	1	1	1	1	0	1	1	0	1	1	1
0	1	0	1	0	2	3	4	2	3	0	1	0	0	0	1	1	1	1	2	1	1	0	0	0	0	1	0	1	0	1	0	1
0	1	0	2	0	2	2	5	4	3	0	0	0	1	1	1	1	1	1	1	1	1	0	0	0	0	1	1	1	1	1	1	1
1	1	0	2	0	2	1	4	3	3	1	0	0	1	1	0	0	0	0	2	1	1	0	1	1	1	0	1	1	1	1	1	1
1	1	0	2	0	1	3	4	3	3	1	0	0	0	1	1	1	1	1	2	1	1	1	1	1	1	1	1	1	1	1	1	1
0	0	0	2	0	1	0	5	1	1	0	1	0	1	0	1	0	1	0	2	2	1	1	1	1	1	1	1	1	1	1	1	1
0	1	0	1	0	2	3	4	4	3	0	1	2	0	0	1	1	0	1	2	2	1	1	1	1	1	1	1	1	1	1	1	1
0	0	2	0	1	1	2	4	2	0	0	1	0	1	0	1	0	0	0	2	1	1	1	0	1	0	1	0	1	1	1	1	0
0	0	2	2	0	1	3	4	3	3	0	1	0	1	0	1	0	1	1	2	0	1	0	1	0	1	1	1	1	1	1	1	1
0	1	0	2	0	2	3	3	2	1	0	0	0	0	1	0	1	0	1	3	1	0	0	0	1	1	0	1	1	0	1	1	1
0	0	0	4	0	1	1	4	3	2	0	0	0	1	0	0	0	1	1	2	1	0	1	0	0	0	1	0	1	0	1	1	1
1	1	0	2	0	2	2	5	3	3	1	0	0	1	0	1	0	1	0	2	1	1	0	0	0	0	1	1	0	1	1	1	1
2	1	0	2	0	0	2	5	0	0	1	0	0	1	0	0	1	0	0	3	3	1	0	1	1	1	1	1	1	1	1	1	1
0	1	0	2	0	1	4	4	1	2	0	1	2	0	0	1	0	0	0	2	1	1	1	1	1	1	1	1	1	0	1	1	1
2	1	3	2	0	1	0	5	3	1	1	0	2	1	1	0	1	0	1	3	1	1	1	0	0	1	0	0	0	0	1	1	0
1	0	0	2	0	0	4	6	3	3	0	1	2	0	0	1	1	1	1	2	1	1	0	0	0	0	1	1	1	1	1	0	1
0	0	0	1	0	2	4	4	3	3	0	1	2	1	0	1	0	1	1	2	2	1	1	1	1	1	0	0	1	0	1	1	1
0	0	0	2	0	1	3	3	3	3	0	0	2	1	0	0	0	1	1	2	1	0	0	0	0	0	1	1	0	0	1	0	1
1	1	0	2	0	1	0	4	3	2	0	0	0	0	0	0	0	1	0	2	2	1	1	1	1	1	0	1	1	1	1	1	0
0	1	0	2	0	2	3	4	4	4	0	1	0	1	0	0	0	1	0	2	2	1	1	1	1	1	1	1	0	0	1	1	1
0	0	0	2	1	1	3	4	3	1	0	1	2	1	0	1	0	1	1	0	0	1	1	1	1	0	0	0	1	0	1	1	1
1	1	1	4	1	2	2	6	2	3	1	1	0	1	0	1	0	0	0	1	1	1	1	1	1	1	0	1	0	0	1	1	1
0	1	0	2	1	1	5	4	3	3	0	0	0	0	1	0	1	0	1	2	1	1	1	1	1	1	1	1	0	0	1	1	1
0	1	0	4	0	2	4	4	3	3	0	1	2	0	0	1	0	1	0	2	2	1	1	1	1	1	1	1	1	0	1	1	1
0	0	0	2	1	1	3	4	4	4	0	1	0	0	0	0	1	0	0	2	3	1	1	1	1	1	0	1	0	1	1	0	1
0	0	0	2	1	2	3	4	3	1	0	1	2	0	0	1	0	1	1	3	1	1	0	1	1	1	1	0	1	0	1	1	1
1	1	0	2	0	1	1	2	1	1	0	0	2	0	0	0	1	0	1	2	2	1	1	1	1	1	1	1	1	1	1	1	1
1	1	0	2	0	1	5	5	3	3	0	0	0	1	0	0	0	1	1	2	3	1	0	1	1	1	1	1	1	1	1	1	1
0	0	0	2	0	1	3	3	2	2	0	0	0	1	0	0	0	0	1	2	1	1	1	1	1	1	0	0	1	1	1	1	1
0	1	0	1	0	2	3	4	3	3	0	1	2	1	0	1	0	0	1	2	2	1	1	1	1	1	1	1	0	0	1	1	1
1	1	1	2	0	0	0	3	2	3	0	0	0	0	0	0	0	1	1	2	2	1	1	1	1	1	1	1	1	1	1	1	1
1	0	1	2	1	1	1	3	2	0	0	1	0	1	0	1	0	0	0	2	2	1	0	1	1	1	1	1	1	1	1	1	1
1	0	0	0	0	2	4	6	3	3	0	1	2	0	0	0	0	1	0	1	1	0	0	1	1	1	0	0	1	0	0	1	1
0	0	0	2	0	1	3	3	3	2	0	0	0	1	0	1	0	1	0	2	2	1	1	1	1	1	1	1	1	0	1	1	1
1	1	0	2	0	2	2	6	3	3	1	1	2	1	0	1	0	1	0	2	1	1	1	1	1	1	1	1	1	0	1	1	1
0	1	3	2	0	2	0	3	4	3	0	0	2	1	1	0	1	1	1	3	1	1	1	1	1	1	1	0	1	1	1	1	1
0	1	0	2	0	2	3	4	3	2	0	1	0	0	0	1	0	0	1	2	3	1	1	0	1	1	1	1	1	0	0	1	1
0	1	0	2	0	1	1	4	3	1	0	0	2	0	0	0	1	0	0	2	3	1	0	0	0	0	1	0	1	0	1	1	1
1	0	0	2	0	2	1	5	3	3	0	1	0	1	0	0	0	1	0	2	1	1	0	0	0	1	0	0	0	0	0	1	0
0	0	0	2	0	0	3	4	1	2	0	0	0	0	1	0	0	0	0	1	2	1	1	1	1	1	1	1	1	1	1	1	1
0	0	0	2	0	1	1	5	3	3	0	1	2	1	0	1	0	0	0	2	1	1	1	1	1	1	1	1	1	1	1	1	1
0	1	2	2	0	2	1	4	4	1	0	1	0	1	0	1	1	1	1	2	1	1	1	1	1	1	1	1	1	0	1	1	1
0	1	0	2	0	1	3	4	2	2	0	1	0	0	1	1	0	0	1	2	2	1	1	1	0	0	0	1	1	0	0	1	1
1	1	0	2	0	2	4	5	4	3	0	0	0	1	0	1	0	1	1	2	1	1	1	1	1	1	1	1	0	0	1	0	1
0	0	0	2	0	3	3	4	3	3	0	1	2	1	0	0	1	0	0	2	1	1	0	1	0	1	0	0	1	1	1	0	0
0	1	0	2	1	1	3	4	3	3	1	1	0	1	0	0	1	1	0	2	1	1	1	0	1	0	1	0	1	0	1	1	1
0	0	0	2	0	1	3	4	2	1	0	0	2	1	0	1	0	1	0	2	3	1	0	0	0	0	1	0	1	1	1	1	1
1	1	0	2	1	1	0	5	1	2	0	0	0	1	0	1	1	0	1	2	3	1	1	1	1	1	1	1	1	1	1	1	1
1	0	0	4	1	1	4	4	1	1	0	0	0	1	0	0	1	0	0	1	1	1	1	1	1	1	0	1	1	0	1	1	1
1	0	0	4	0	0	0	5	3	2	0	0	0	1	0	0	0	0	1	2	2	1	1	1	1	1	0	1	1	0	1	0	1
1	0	0	2	0	0	3	6	3	3	0	1	2	1	0	0	0	1	0	1	1	1	0	0	1	1	0	1	0	1	1	1	0
1	0	0	2	1	1	1	5	1	3	0	0	0	0	0	1	1	0	1	3	3	1	1	1	1	1	1	1	1	0	1	1	1
3	0	1	2	0	0	0	0	0	0	0	0	0	1	1	0	0	0	0	3	3	1	1	1	1	1	1	1	1	1	1	1	1
0	0	0	2	0	1	3	4	3	3	1	0	0	1	0	1	1	1	0	3	1	1	1	1	1	1	1	1	1	0	1	1	1
0	1	0	2	0	3	3	4	3	3	1	1	0	1	0	1	0	0	0	3	3	1	1	1	1	1	1	1	1	0	1	1	1
1	0	1	1	1	0	0	4	1	0	0	0	0	1	1	1	1	1	1	2	1	1	1	1	1	1	1	0	1	0	1	1	1
1	1	1	3	0	2	2	5	3	3	1	1	2	1	0	1	1	1	0	2	2	1	1	1	1	1	1	1	1	1	1	1	1
0	0	0	2	0	2	4	4	4	4	1	1	0	1	1	1	1	1	1	1	1	1	1	0	0	1	0	1	1	0	0	0	1
0	0	2	4	0	1	3	4	3	3	1	1	0	1	0	1	1	1	0	2	2	1	1	1	1	1	1	1	1	1	1	1	1
0	1	0	0	0	1	3	4	3	1	0	0	0	1	0	0	0	0	1	2	1	1	0	1	1	1	0	0	1	0	1	1	1
0	1	0	2	0	2	4	4	3	2	1	0	2	1	1	1	1	1	1	2	2	1	0	1	0	1	1	1	1	1	1	1	1
0	1	1	0	1	0	0	3	3	2	0	1	1	1	1	0	1	0	1	2	2	1	1	1	1	1	0	1	1	1	1	1	1
0	1	0	2	0	0	1	6	3	3	0	0	0	0	0	0	0	1	1	1	1	1	0	0	1	1	1	1	1	1	1	1	1
1	1	2	2	0	1	0	5	1	1	0	1	2	0	0	1	0	0	0	2	1	1	1	1	1	1	0	1	1	1	1	1	1
0	1	0	2	0	1	3	3	1	2	0	0	0	0	1	0	1	0	1	2	2	0	1	1	1	1	1	1	1	0	1	1	0
1	1	1	2	1	2	3	6	3	3	0	1	0	0	0	0	0	1	0	1	1	1	1	1	1	1	1	1	1	1	1	1	1
0	1	1	2	0	2	3	4	2	1	1	1	0	0	0	1	0	0	0	2	3	1	1	1	1	1	1	1	1	1	1	1	1
0	1	2	2	0	2	3	4	2	2	0	1	0	1	0	1	1	0	1	2	1	1	0	0	1	0	1	1	1	0	1	1	1
1	1	1	4	0	2	1	6	3	3	0	1	0	0	0	1	0	1	0	3	1	1	1	0	0	1	1	1	1	1	1	1	1
0	1	0	2	0	2	3	5	1	1	0	1	2	1	0	1	1	1	1	2	1	1	1	1	1	1	1	0	1	0	1	1	1
0	1	0	2	0	1	3	4	3	3	1	1	0	1	0	1	0	1	1	2	1	1	1	1	1	1	1	1	1	1	1	1	1
0	0	0	2	0	1	4	4	3	3	0	0	2	0	0	1	1	1	1	2	1	1	1	1	1	1	1	1	1	1	1	1	1
1	0	0	2	0	0	3	5	1	3	0	0	2	1	0	0	1	0	0	2	2	1	1	1	1	1	1	1	1	1	1	1	1
0	0	0	2	0	2	3	4	4	3	0	1	0	1	0	0	0	0	1	2	1	1	0	0	0	0	1	0	1	0	1	1	1
1	1	1	2	0	1	0	4	3	3	1	0	1	1	0	1	0	1	1	3	0	1	1	1	1	1	1	1	1	0	1	1	1
0	0	0	4	0	1	3	4	3	4	0	1	0	1	0	1	1	1	0	0	0	1	1	1	1	1	0	1	1	0	1	1	1
1	0	0	2	0	0	3	4	3	2	0	0	1	0	0	0	0	1	0	2	2	1	1	1	1	0	0	0	0	0	0	1	0
0	0	0	2	1	2	3	4	3	2	0	1	2	0	0	1	1	1	0	3	1	1	1	1	1	1	1	1	1	1	1	1	1
1	1	1	2	0	2	2	5	3	2	1	1	0	0	0	0	0	1	0	1	1	1	1	1	1	1	1	1	1	1	1	1	1
1	1	3	2	0	1	1	5	1	3	0	0	2	1	0	1	0	1	0	2	2	1	0	1	1	1	1	1	1	1	1	1	1
1	0	1	2	1	1	2	2	1	1	0	0	0	0	0	1	0	0	0	2	3	1	1	1	1	1	1	1	1	1	1	1	1
1	1	0	4	0	3	1	5	4	3	1	1	2	1	0	1	0	1	1	2	3	1	1	1	1	1	0	0	1	0	1	1	1
0	1	0	2	0	2	3	4	1	1	0	1	0	1	0	1	1	0	1	3	3	1	1	1	1	1	1	1	1	1	1	1	1
0	1	0	2	0	1	3	4	3	3	0	0	0	1	0	1	0	1	1	2	2	0	0	0	0	1	1	1	1	0	1	1	1
0	0	0	2	0	1	3	4	3	2	0	0	0	1	0	0	0	0	1	1	2	0	0	0	0	0	0	0	1	0	1	1	1
0	1	0	3	0	1	3	4	1	2	1	1	2	0	0	1	0	1	0	2	1	1	0	0	0	1	1	1	1	1	1	0	1
1	1	0	2	1	2	1	6	3	3	0	1	0	0	0	0	1	1	0	1	1	1	1	1	1	1	0	0	1	0	1	1	1
0	1	0	2	0	2	3	4	3	2	0	1	0	0	0	1	1	1	1	2	1	1	1	1	1	1	1	1	1	1	1	1	1
0	1	2	2	0	2	2	5	3	3	0	0	2	1	0	1	0	1	0	2	1	1	1	1	1	1	1	1	1	1	1	1	1
0	1	0	3	0	1	3	4	3	3	0	1	2	1	0	1	1	0	1	1	3	1	1	1	1	1	1	1	1	1	0	1	1
0	0	0	4	0	1	2	5	1	3	0	0	2	1	0	0	0	1	0	2	2	1	1	1	1	1	1	1	1	1	1	1	1
0	0	0	2	0	1	3	4	2	3	0	0	2	0	0	1	0	1	1	3	1	1	1	1	1	1	0	0	1	0	1	1	1
0	0	2	4	0	1	3	4	3	3	1	1	0	0	0	1	0	0	0	2	1	1	0	1	1	1	1	1	1	0	1	1	1
0	0	0	2	0	1	3	4	1	3	0	0	0	1	0	0	0	1	0	2	1	1	1	1	1	1	0	0	1	0	1	1	1
1	1	1	2	0	1	3	5	4	3	0	1	1	1	0	0	0	1	0	2	1	1	1	1	1	1	1	1	1	0	0	1	1
2	1	1	2	1	2	2	5	3	3	0	0	0	0	0	1	0	0	0	2	2	1	0	1	1	1	1	1	1	1	1	1	1
1	0	0	1	0	1	2	5	3	2	0	1	2	1	0	0	0	1	0	2	2	0	0	1	1	1	1	1	1	0	1	1	1
1	1	0	1	0	1	0	5	1	3	0	1	2	0	0	1	1	1	1	2	2	1	1	1	1	1	0	1	1	0	0	1	1
0	1	0	2	0	1	3	4	2	3	1	1	2	1	0	0	0	1	0	2	1	0	0	1	1	1	1	1	1	0	1	1	1
0	1	0	2	0	2	3	4	3	3	0	0	2	1	0	1	0	1	1	2	1	0	0	1	1	1	1	1	1	0	0	1	1
0	1	0	2	0	1	0	5	2	2	0	1	2	0	0	1	0	0	0	1	1	1	0	0	0	0	0	0	0	0	1	1	0
0	0	0	2	0	1	3	4	2	1	0	1	2	1	0	1	1	1	1	2	1	1	0	0	0	1	1	1	1	0	1	1	1
0	1	0	2	0	1	3	4	3	3	0	1	2	0	0	1	0	1	0	0	0	1	1	1	1	1	1	1	1	1	1	1	1
0	0	0	1	0	2	5	4	3	4	0	1	0	1	0	1	1	1	1	2	1	1	1	0	1	1	1	1	1	0	1	0	1
0	0	0	2	0	2	5	4	3	3	1	0	2	1	1	1	1	1	1	2	1	0	0	0	0	1	1	1	1	0	1	1	1
0	1	0	3	0	2	3	4	3	3	0	1	2	1	0	1	1	1	1	2	3	1	1	1	1	1	1	1	1	1	1	1	1
2	1	1	2	0	2	0	5	0	0	0	0	2	1	1	0	0	0	1	2	1	1	1	1	1	1	1	1	1	1	1	1	1
1	1	0	2	0	2	3	6	3	3	0	1	2	0	0	1	1	1	1	2	1	0	1	1	1	1	1	1	1	1	1	1	1
1	1	1	2	0	1	0	5	1	2	0	1	2	1	1	0	1	0	1	3	3	1	1	0	0	0	1	1	1	0	0	1	1
0	0	0	2	0	0	3	4	2	3	0	1	0	0	0	0	0	1	0	0	0	1	1	1	1	1	1	0	1	1	1	1	1
1	1	0	2	0	1	1	4	3	3	1	0	0	0	1	1	1	0	1	2	2	1	1	1	1	1	1	1	1	0	1	1	1
0	0	0	1	0	1	3	4	2	3	0	1	0	0	0	1	0	1	0	2	1	1	1	0	1	1	1	1	1	1	1	1	1
1	0	0	2	0	2	3	4	3	3	0	1	0	0	0	0	0	1	1	2	1	0	0	0	0	0	0	0	0	0	1	1	0
1	0	1	2	0	0	2	6	2	2	1	0	0	0	0	1	0	1	0	2	2	1	0	1	1	1	1	1	0	0	1	1	1
0	0	0	0	0	1	3	4	3	3	0	1	0	0	0	1	0	0	1	1	1	1	1	0	1	1	0	0	1	0	1	0	1
0	0	0	2	0	1	3	4	3	3	0	0	2	1	0	0	0	1	0	2	1	1	0	1	1	1	1	0	1	0	1	1	1
0	0	0	0	0	2	3	4	3	3	0	1	2	0	0	1	1	1	1	1	1	1	1	1	1	1	1	1	1	0	1	1	1
0	1	0	0	0	2	3	4	3	3	0	1	0	1	1	1	1	1	1	2	3	1	1	1	1	1	0	1	1	0	1	1	0
0	1	0	1	0	2	3	4	4	3	0	1	2	1	0	1	0	0	1	1	1	0	1	0	0	0	0	1	1	1	1	1	1
0	0	0	1	0	0	3	4	1	1	0	1	0	0	1	1	1	1	1	2	1	1	0	0	0	0	0	1	1	0	0	1	1
2	0	2	2	0	2	0	5	3	2	0	0	0	1	1	1	1	0	1	2	1	0	1	1	1	1	0	1	0	1	1	1	1
0	0	0	2	1	2	3	4	3	3	1	1	0	0	0	1	0	0	0	1	1	1	1	1	1	1	1	0	1	1	1	1	1
0	1	1	2	0	1	3	4	2	1	0	0	2	1	0	1	0	0	0	2	2	1	1	1	1	1	1	0	1	1	1	1	1
0	1	2	2	0	1	3	4	3	3	1	1	2	1	1	1	0	0	1	2	1	1	0	0	1	1	1	1	1	0	1	1	1
0	1	0	0	0	2	0	5	1	1	0	1	2	0	0	1	1	0	1	1	1	1	1	1	1	1	0	1	0	1	0	1	1
2	0	1	2	0	2	2	5	1	1	0	0	2	0	0	0	1	0	0	1	1	0	0	1	0	1	0	0	0	1	1	1	1
0	1	0	2	0	1	3	4	3	3	0	1	0	1	0	1	1	1	0	2	3	1	1	1	1	1	1	1	1	0	1	1	1
2	0	1	2	1	3	2	6	4	3	1	1	0	1	0	1	0	0	0	2	2	1	1	1	1	1	1	1	1	1	1	1	1
0	1	0	2	0	1	3	4	3	2	0	0	0	1	1	0	1	1	1	2	1	1	1	0	0	1	1	1	1	0	1	1	0
1	0	0	2	0	1	3	4	1	1	0	1	2	1	1	1	0	1	1	2	1	1	0	0	0	1	1	0	1	1	1	1	1
0	0	0	2	0	0	4	4	1	1	0	0	0	1	0	1	0	0	0	2	2	1	1	1	1	1	1	1	1	0	1	1	1
0	0	0	2	1	2	3	4	3	1	0	1	2	0	0	1	0	0	0	2	1	1	1	1	1	1	1	1	1	1	1	1	1
0	0	0	2	0	2	0	6	3	2	0	1	2	0	0	0	0	1	0	2	2	1	0	1	0	0	0	0	0	0	1	0	1
0	1	0	2	0	2	2	6	3	3	0	1	2	1	0	0	1	1	1	2	2	1	1	1	1	1	1	1	1	1	1	1	1
0	1	0	4	1	2	3	4	3	3	0	1	2	1	0	1	0	0	0	2	2	1	1	1	0	1	1	1	1	1	1	1	1
0	1	0	2	0	3	3	4	3	3	1	1	2	1	0	1	0	1	1	0	0	1	1	1	1	1	1	1	1	1	1	1	1
1	1	1	2	1	1	2	5	4	3	0	0	2	1	1	1	1	1	1	2	2	1	1	1	1	1	1	1	1	1	1	1	1
0	0	0	2	0	0	3	5	3	3	0	1	2	1	0	0	0	1	0	2	1	1	0	0	0	1	1	1	0	0	1	1	1
1	1	1	2	0	1	0	5	1	2	0	1	0	1	1	1	0	0	1	3	3	1	1	1	1	1	0	0	1	0	1	1	0
0	1	0	4	1	1	3	4	1	3	0	1	0	0	0	1	1	1	1	2	2	1	1	0	0	1	1	1	1	0	1	1	1
0	1	0	2	0	1	3	4	3	2	0	1	0	0	0	1	0	0	1	2	1	1	1	1	1	1	0	1	1	0	1	1	1
1	0	1	3	1	1	0	5	3	3	0	0	0	1	0	0	1	1	1	2	2	1	1	1	1	1	1	1	1	1	1	1	1
0	0	0	4	1	1	3	4	1	1	0	1	0	1	1	1	1	0	1	1	0	1	1	0	1	1	0	0	1	0	1	0	0
0	0	0	2	0	1	3	4	2	3	0	0	2	0	0	0	0	0	1	2	1	1	0	0	0	1	0	1	1	0	1	1	1
0	1	0	4	1	2	3	4	3	3	0	1	2	0	0	1	1	1	1	2	3	1	0	1	1	1	1	1	0	1	1	1	1
1	0	2	4	0	1	3	6	3	3	0	1	0	1	0	0	0	0	1	2	2	1	1	1	1	1	1	0	1	0	1	1	1
0	1	0	2	0	1	3	4	2	2	0	1	2	1	0	0	0	1	0	2	2	1	1	1	1	1	1	0	1	1	1	1	1
1	1	0	2	0	1	3	6	4	1	0	1	2	1	0	1	0	0	0	2	2	0	0	1	1	1	0	0	1	0	1	1	1
2	1	1	2	0	0	1	5	1	1	1	0	2	1	0	0	1	0	0	3	2	0	0	1	1	1	1	1	1	0	1	1	1
1	1	1	2	0	2	1	5	3	2	0	0	0	0	0	0	0	1	1	1	1	1	0	0	1	1	0	1	1	0	1	1	1
1	1	2	2	0	1	3	6	3	3	1	1	0	0	0	1	0	1	1	1	1	1	1	1	1	1	0	1	1	0	1	1	1
0	1	0	2	0	1	3	4	4	4	1	1	0	1	0	1	0	0	0	2	2	1	1	1	1	1	1	1	1	1	1	1	1
0	1	2	4	0	1	3	4	2	3	1	1	2	1	0	1	0	0	0	2	1	1	1	1	1	1	1	1	1	1	1	1	1
1	1	0	2	0	1	1	5	3	3	0	0	2	1	0	1	0	1	0	2	2	1	1	1	1	1	1	1	1	1	1	1	1
0	1	0	3	1	2	3	4	3	3	0	1	2	1	0	1	1	0	1	2	1	1	1	1	1	0	0	1	0	0	1	1	1
0	0	0	2	0	1	4	4	1	3	0	0	2	1	0	1	0	0	1	2	1	1	1	0	0	1	1	1	1	0	0	1	1
2	0	1	2	0	2	2	5	1	3	1	1	0	1	0	0	0	1	0	2	2	1	0	1	1	1	1	1	1	1	0	1	1
0	0	0	2	0	1	3	4	3	3	0	1	0	0	0	0	1	1	0	2	1	0	1	1	1	1	0	0	0	0	1	1	0
0	1	0	2	0	2	3	4	3	1	0	0	2	1	0	0	0	1	0	1	0	1	1	1	1	1	0	1	0	0	1	1	1
0	0	0	0	0	2	3	4	3	2	0	1	2	1	0	1	0	0	1	2	2	0	0	0	0	0	0	0	0	0	1	1	1
1	0	0	2	0	0	1	3	2	0	0	0	0	1	0	1	0	0	0	0	0	1	1	1	1	1	1	1	1	1	1	1	1
1	1	1	2	1	0	3	4	1	0	0	0	2	0	0	1	0	1	0	2	1	1	1	0	1	1	1	1	0	0	0	1	1
1	0	0	2	1	1	5	5	3	3	0	0	0	0	0	1	1	0	0	1	1	1	1	1	1	1	0	0	1	0	1	0	0
0	0	0	2	0	1	4	4	3	3	1	0	0	1	1	1	1	1	1	3	1	1	0	0	0	1	0	1	1	1	1	1	1
0	1	0	2	0	2	3	4	3	2	1	1	0	0	0	1	0	1	0	1	3	1	0	0	0	0	1	0	1	0	1	1	1
1	0	0	2	0	0	1	5	3	3	0	0	0	1	0	1	0	1	0	2	3	1	0	0	0	1	1	1	1	1	1	1	1
0	0	0	2	1	2	3	4	3	1	0	1	2	0	0	0	1	0	1	2	1	1	0	0	0	1	0	0	0	0	1	1	1
1	1	1	0	0	1	0	4	2	3	0	0	0	1	0	0	1	0	0	2	2	1	1	1	1	1	1	1	1	1	1	1	1
0	0	0	2	0	2	3	4	2	3	0	1	2	1	0	0	0	1	0	2	0	1	0	1	1	1	1	1	1	1	1	1	1
0	0	0	4	1	1	3	4	3	2	0	1	0	0	0	1	1	1	0	2	2	1	1	1	1	1	1	1	1	0	1	1	1
0	1	0	2	0	3	3	4	1	1	0	1	2	0	0	0	0	1	0	2	3	1	0	1	1	1	1	1	1	0	1	1	1
2	1	1	0	0	1	0	5	0	0	0	0	0	1	0	0	1	0	0	1	1	1	1	1	1	1	0	0	0	1	1	1	0
1	0	1	3	1	2	2	5	1	1	1	1	2	1	0	1	0	0	0	1	1	1	0	1	0	1	1	1	1	1	1	1	1
1	0	1	2	1	2	1	6	3	1	1	1	2	1	0	1	0	0	1	2	1	1	1	1	1	1	1	1	1	0	1	1	1
0	1	0	2	0	1	3	4	2	3	0	0	0	1	1	1	0	0	0	2	2	1	0	1	1	1	1	1	1	1	1	1	1
0	0	0	2	1	2	3	4	3	1	0	1	2	0	0	0	1	0	1	2	1	1	0	0	0	1	0	0	0	0	1	1	1
1	0	1	2	0	1	1	5	3	3	1	1	2	0	0	0	0	1	0	2	2	1	1	1	1	1	1	1	1	1	1	1	1
1	0	1	2	0	2	2	6	3	3	1	0	2	1	1	1	1	1	0	2	1	1	1	1	1	1	0	0	1	0	1	1	0
0	1	2	2	1	1	3	4	2	2	0	0	0	1	0	1	0	0	0	2	1	1	1	0	1	1	1	1	1	0	1	1	1
0	1	0	2	0	1	3	4	2	1	1	1	0	0	1	1	0	0	1	2	3	0	1	0	0	1	1	0	1	1	0	1	1
0	0	0	3	0	1	5	3	1	1	0	0	0	1	0	0	0	0	1	2	3	0	0	1	0	1	1	0	1	0	1	1	1
2	1	3	2	0	2	2	5	3	1	1	0	0	1	1	1	1	1	1	2	1	1	0	1	1	1	0	1	1	1	1	1	1
0	1	0	2	0	1	3	4	1	1	0	1	2	1	0	1	1	0	1	1	1	1	1	1	1	1	0	0	0	1	1	1	1
1	0	0	2	1	0	4	4	2	1	0	0	0	1	0	1	1	1	1	2	1	1	1	1	1	1	1	1	1	0	1	1	1
2	0	1	2	0	2	2	6	1	1	0	0	2	0	1	0	0	0	0	1	1	1	0	1	1	1	1	0	0	0	0	1	1
1	1	1	2	0	1	1	5	3	3	0	1	2	1	0	1	0	0	0	2	1	1	1	1	1	1	1	1	1	1	1	0	1
0	0	0	4	0	1	3	4	3	3	0	1	0	1	1	1	1	1	1	1	0	1	0	1	1	1	1	1	1	0	1	1	0
0	1	2	4	1	1	3	4	3	3	0	1	2	1	0	1	0	0	0	2	2	1	1	1	1	1	1	1	0	1	1	1	1
1	1	1	0	0	1	1	5	1	0	0	1	2	1	0	1	0	0	0	2	3	1	0	0	0	1	1	0	1	1	1	1	1
0	0	0	2	0	1	3	4	3	3	0	1	0	1	0	1	0	1	1	1	1	1	0	1	1	1	0	0	0	0	1	0	1
0	0	0	2	0	1	3	4	2	2	0	0	2	0	1	0	1	0	1	1	1	1	1	0	1	1	0	0	1	0	0	1	1
1	0	1	4	0	3	2	5	3	3	0	0	0	1	0	0	1	0	1	2	2	1	1	1	1	1	1	1	1	1	1	1	1
1	0	2	2	0	2	2	5	3	3	1	1	2	1	0	1	0	1	0	2	1	1	1	1	1	1	1	0	1	1	1	1	1
0	1	0	2	0	1	3	4	3	3	0	1	0	1	0	0	0	1	0	2	3	1	1	1	1	1	0	1	1	1	0	1	1
0	1	0	4	0	1	3	4	3	3	0	1	0	0	0	1	1	1	0	2	2	1	1	1	1	1	1	1	1	0	1	1	1
1	0	1	2	0	1	2	5	1	3	0	0	2	0	0	1	1	0	1	1	3	1	1	1	1	1	1	1	1	0	1	1	1
0	0	0	2	0	2	3	4	3	3	0	1	0	0	0	1	0	0	0	1	1	1	1	1	1	1	1	1	1	0	1	1	1
1	1	0	2	0	0	1	5	1	1	0	1	0	0	0	1	0	1	1	2	1	1	1	1	1	1	1	1	1	1	1	1	1
1	1	0	2	0	2	0	6	3	3	0	1	0	1	0	1	0	1	1	2	1	1	1	1	1	1	1	1	1	1	1	1	1
1	1	1	2	0	1	1	6	3	3	1	0	2	1	0	1	0	1	0	2	2	1	1	1	1	1	1	1	1	1	1	1	1
0	1	2	3	0	2	0	5	3	2	0	0	0	1	0	1	0	1	0	3	2	1	1	1	1	1	1	1	1	1	1	1	1
1	1	1	2	0	2	1	5	3	1	1	1	2	1	0	0	0	1	0	2	1	1	1	1	1	1	1	1	1	0	1	1	1
0	0	0	0	0	2	3	4	3	3	0	0	0	1	0	0	1	0	0	2	1	0	1	0	0	0	1	1	1	1	1	1	1
1	0	0	2	0	2	4	4	3	3	0	1	2	0	0	0	1	0	1	2	2	1	1	1	1	1	0	1	1	0	1	1	1
1	0	1	0	0	2	2	5	3	3	1	1	0	1	0	1	0	0	0	2	3	1	1	1	0	0	1	1	0	1	1	1	1
2	0	1	2	0	2	2	6	1	1	0	0	2	1	1	0	1	0	0	0	0	1	1	1	1	1	1	1	1	0	0	1	1
1	1	0	1	0	2	2	6	3	3	0	1	0	0	0	0	0	1	0	2	2	1	1	1	1	1	1	1	1	0	1	1	1
0	1	1	0	0	0	1	5	2	1	0	0	2	1	0	1	0	0	0	2	1	1	1	1	1	1	1	1	1	0	1	1	1
0	1	0	2	0	2	3	4	3	3	0	1	2	0	0	1	0	1	0	2	1	1	1	0	1	1	1	1	0	0	1	1	0
1	0	0	2	0	1	5	6	3	3	0	1	2	0	0	1	1	0	0	2	2	1	1	1	1	1	1	1	1	0	1	1	1
0	0	1	2	0	1	5	5	0	2	0	0	2	1	0	1	0	1	0	2	2	1	1	0	0	0	1	0	1	0	1	0	1
1	0	1	2	1	0	2	3	0	0	0	1	0	1	0	0	0	0	1	2	3	1	0	1	0	1	1	0	1	1	1	1	1
0	1	0	2	0	1	3	4	2	2	0	1	0	0	0	1	1	0	0	2	2	1	1	1	1	1	1	1	1	1	1	1	1
0	1	0	2	0	2	3	4	3	3	0	0	2	0	1	0	0	0	1	2	1	1	0	1	1	1	1	1	0	1	1	1	1
0	1	0	4	0	1	3	4	1	2	0	1	0	1	0	1	0	1	0	3	0	1	1	0	1	1	1	1	0	1	1	1	1
1	1	1	0	0	2	2	5	3	0	1	1	2	1	0	0	0	1	0	1	2	1	1	1	1	1	1	1	1	1	1	1	1
0	0	0	2	0	2	3	4	3	4	1	1	1	1	0	0	0	1	0	0	0	1	1	1	1	1	1	1	0	1	1	1	1
3	0	1	2	0	1	0	5	1	1	0	0	2	1	1	1	1	0	1	1	1	1	1	1	1	1	1	1	1	1	1	1	1
0	1	0	0	0	2	3	4	3	3	0	1	2	1	0	0	0	0	1	2	1	1	1	1	1	1	1	1	1	0	1	1	1
1	0	1	2	1	0	0	3	2	1	0	0	0	1	0	1	0	1	0	2	2	1	1	1	1	1	1	1	1	1	1	1	1
1	0	0	2	0	1	3	4	1	3	0	0	0	1	1	0	0	1	1	2	0	1	0	0	0	0	0	0	1	0	1	1	1
0	1	0	2	0	1	1	3	4	3	0	0	0	1	0	0	0	0	1	2	1	1	1	0	1	1	1	1	1	1	1	1	1
0	1	0	2	0	1	3	4	3	3	0	0	1	1	0	0	0	1	0	2	1	1	1	1	1	1	1	1	1	1	1	1	1
1	0	0	2	0	2	4	5	2	2	0	1	2	1	0	1	0	1	0	2	2	1	1	1	1	1	1	0	1	1	1	1	1
1	0	1	2	0	2	2	5	4	4	0	0	2	1	1	1	1	1	1	2	2	1	1	1	0	0	1	1	1	0	1	1	1
0	1	0	2	1	2	3	4	4	2	0	1	0	1	0	1	1	0	1	2	2	1	1	1	1	1	0	1	1	1	1	1	1
1	1	1	2	0	0	0	2	1	1	0	0	0	1	0	0	1	1	0	2	2	1	1	1	1	1	1	1	1	0	1	1	1
0	1	0	4	0	0	3	4	1	3	0	1	0	0	0	1	0	1	0	2	2	1	1	1	1	0	1	1	1	0	1	1	1
0	1	0	2	0	0	4	4	2	2	0	1	2	0	0	0	0	0	1	3	1	1	1	1	1	1	1	1	1	0	0	1	1
0	1	0	1	0	1	3	4	3	3	0	0	0	1	1	0	1	0	1	2	3	1	0	0	1	1	0	1	1	1	1	1	1
2	1	1	1	0	1	2	5	3	3	1	0	2	1	0	1	0	0	0	2	2	1	1	1	1	1	1	1	1	1	1	1	1
0	0	2	3	1	1	4	4	3	3	0	1	0	1	1	1	1	1	1	2	1	1	1	0	0	0	1	1	0	0	0	1	1
1	1	0	2	0	0	2	5	1	1	1	0	1	1	1	0	1	0	1	2	2	0	0	1	1	1	1	1	1	0	1	1	1
0	0	0	2	0	2	3	4	3	3	0	1	2	1	0	1	0	1	0	2	2	1	1	1	1	1	1	1	1	0	1	1	1
0	0	0	2	0	1	4	4	1	1	0	0	2	1	0	0	1	0	0	3	1	1	0	0	1	0	0	0	1	1	1	1	1
0	0	0	2	0	0	3	4	3	3	0	1	2	0	1	1	1	1	1	3	3	0	0	0	0	0	0	0	1	0	1	1	1
0	1	0	2	0	2	3	4	3	3	0	1	2	0	0	0	0	1	0	2	1	1	1	1	1	1	1	1	1	0	1	1	0
0	0	0	2	0	1	4	4	2	2	0	0	0	1	0	1	1	1	0	2	1	1	1	1	1	1	1	0	1	1	1	1	1
1	1	1	2	0	3	1	6	1	2	0	1	2	1	0	0	0	1	0	1	1	0	0	1	1	1	0	0	1	0	1	1	1
0	0	0	2	0	2	3	4	3	3	0	1	0	1	0	1	1	1	1	2	1	1	1	1	1	1	0	1	1	1	1	0	0
0	0	0	2	0	1	3	3	2	1	0	0	0	0	0	0	0	0	1	2	1	1	0	0	1	1	1	0	1	0	1	1	1
0	0	2	2	1	1	4	4	2	1	0	1	0	1	1	0	1	1	0	1	3	1	1	1	0	1	0	1	1	0	1	1	0
0	1	0	1	0	2	3	4	1	1	1	1	0	0	0	1	0	1	0	3	3	1	1	1	1	1	0	1	1	1	0	1	1
1	0	0	2	1	0	0	5	1	0	0	1	0	1	0	1	1	0	0	2	2	1	1	1	1	1	1	1	1	1	1	1	1
0	0	0	2	0	2	3	6	3	2	0	1	2	1	0	1	0	1	1	2	1	1	1	1	1	1	0	0	1	0	1	1	0
0	0	0	1	0	2	4	4	4	3	1	1	2	1	0	1	1	1	1	1	1	1	1	1	1	1	1	1	1	1	1	1	1
0	1	0	4	1	2	3	4	1	2	0	1	0	1	0	1	1	0	1	2	3	1	1	1	1	1	1	1	1	0	1	1	1
0	1	0	2	0	1	3	4	1	1	0	0	2	0	0	1	0	1	1	3	3	1	1	1	1	1	1	1	1	1	1	0	1
0	1	0	2	0	2	3	4	3	3	0	1	0	0	0	0	0	0	1	2	2	1	1	0	0	1	0	0	1	1	1	1	1
0	1	2	2	0	1	4	4	2	1	0	0	0	1	0	1	1	1	0	2	2	1	1	1	1	1	1	1	1	1	1	1	1
0	1	0	0	0	1	3	4	3	1	0	0	0	1	0	0	0	1	0	2	3	1	0	0	0	0	0	0	0	0	1	1	1
0	0	0	2	0	1	3	4	1	1	0	0	2	0	1	0	0	0	1	1	3	1	1	0	1	1	0	1	1	0	1	1	1
0	0	0	2	0	2	3	4	2	1	1	1	2	0	1	1	1	0	1	1	1	1	0	0	0	0	1	0	0	0	1	1	1
0	0	0	2	0	2	3	4	2	2	0	1	2	0	0	1	0	0	1	3	1	1	0	0	0	0	0	0	1	0	1	1	1
1	0	1	2	1	0	2	4	2	1	0	0	0	1	1	1	1	0	1	3	3	1	0	1	1	1	1	0	0	1	1	1	1
0	1	0	2	0	1	3	4	3	2	0	0	2	1	0	1	0	1	1	2	1	1	0	1	1	1	0	1	0	0	1	1	1
1	0	1	2	0	1	2	3	1	0	0	0	0	1	0	0	0	0	1	2	1	0	1	0	1	1	1	0	1	1	1	1	1
1	0	2	2	0	2	2	6	1	2	0	1	2	0	0	0	0	1	0	1	2	1	1	1	1	1	0	1	0	0	1	1	1
1	1	1	2	0	2	1	5	3	3	0	0	1	1	0	1	1	1	1	2	2	1	1	1	1	1	1	1	1	1	1	1	1
0	1	0	2	0	2	0	4	2	2	1	0	0	0	1	0	0	0	1	2	2	1	1	1	1	1	1	1	1	0	1	1	1
1	0	0	2	0	1	2	5	3	3	0	1	0	1	0	1	0	0	0	2	2	1	0	1	1	1	1	0	1	1	1	1	1
1	1	2	2	1	2	1	5	3	3	0	0	2	0	0	1	1	0	1	1	1	1	1	1	1	1	1	1	1	0	1	1	1
1	1	1	2	0	1	0	4	3	3	1	0	1	1	0	1	0	1	1	3	0	1	1	1	1	1	1	1	1	0	1	1	1
0	0	0	2	0	2	3	4	3	0	0	1	0	1	0	1	1	1	1	2	1	1	1	1	1	1	0	0	1	1	1	1	1
1	1	1	2	0	1	0	2	1	1	0	0	0	0	0	0	0	0	1	1	2	1	1	1	1	1	1	1	0	0	1	1	1
0	1	0	2	0	1	3	4	1	1	0	1	0	0	0	0	0	0	1	1	1	1	1	1	1	1	1	0	0	0	1	1	0
1	1	1	3	1	2	1	5	3	2	1	1	0	1	0	0	0	0	1	2	3	1	1	1	1	1	0	1	1	1	1	1	1
0	1	0	2	0	1	2	5	2	2	0	1	2	0	0	1	1	1	1	2	1	1	1	1	1	1	1	1	1	1	1	1	1
1	0	0	0	0	2	1	5	2	0	0	0	0	1	1	1	1	1	1	2	2	1	1	1	1	1	1	0	1	1	1	1	1
0	0	0	1	0	1	3	4	1	3	0	0	0	1	0	0	1	0	0	2	1	1	1	0	1	1	1	1	1	0	1	1	1
0	0	0	1	0	1	4	4	2	1	0	0	2	1	1	1	1	0	1	2	1	1	1	1	1	1	1	1	1	1	1	1	1
1	1	0	4	0	2	1	6	1	1	1	1	0	1	0	1	1	1	0	2	2	1	1	0	1	1	1	1	1	1	1	1	1
1	1	0	1	0	0	2	4	1	2	0	0	2	1	0	0	0	1	1	1	1	1	1	1	1	1	1	1	1	0	0	1	1
1	1	2	2	0	2	0	5	3	3	0	0	0	0	0	0	1	0	1	2	1	0	1	1	1	1	0	1	1	1	1	1	0
0	0	0	1	0	2	3	4	3	3	0	1	0	1	0	1	0	0	0	2	1	0	0	0	0	0	0	0	0	0	0	0	0
1	1	0	2	0	2	3	4	1	2	0	1	0	1	0	0	0	0	1	2	1	1	0	1	1	1	0	0	1	0	1	1	1
0	1	0	1	0	2	4	4	2	3	0	0	2	1	0	0	1	0	0	2	2	1	1	0	1	1	0	1	1	1	1	1	1
0	0	0	2	0	1	3	4	3	3	0	1	2	1	0	1	0	1	0	2	1	1	0	1	0	1	1	1	1	0	1	1	1
0	1	0	2	0	2	3	4	2	2	0	1	2	1	0	0	0	0	1	2	3	1	0	1	1	1	1	1	1	0	1	1	1
0	0	0	3	0	2	3	4	3	3	0	0	0	1	0	0	0	1	1	2	1	1	1	0	1	1	0	1	1	0	1	1	1
0	1	0	2	0	2	3	4	4	4	0	1	0	1	0	0	0	1	0	2	2	1	1	1	1	1	1	1	0	0	1	1	1
0	1	1	4	1	1	2	5	2	2	1	1	0	1	0	0	0	1	0	2	1	1	0	1	1	1	1	1	0	0	1	1	1
0	1	0	2	0	2	3	4	1	1	1	1	0	0	0	1	0	0	0	2	1	0	0	1	1	1	1	1	1	1	1	1	1
0	1	0	4	0	1	0	5	3	3	0	1	0	0	0	1	0	1	1	1	1	1	1	1	1	1	1	1	1	0	1	1	1
0	0	0	2	1	1	3	4	3	3	0	1	2	1	1	1	1	1	1	2	0	1	0	1	1	1	1	1	1	0	1	0	1
0	1	2	3	1	2	3	4	4	3	0	1	0	0	0	1	0	1	1	2	3	1	1	1	1	1	1	1	1	1	1	1	1
0	0	0	2	0	1	3	4	3	3	0	1	2	1	0	1	0	1	1	2	2	1	0	1	1	1	0	0	1	0	1	1	1
1	1	0	4	0	0	3	6	3	3	0	0	0	1	0	1	1	1	0	2	2	1	1	1	1	1	1	1	1	0	1	1	1
0	0	0	1	0	3	2	4	1	1	0	0	0	1	0	0	0	0	1	2	2	1	1	1	1	1	0	0	0	1	0	1	1
1	0	0	2	0	0	1	4	2	2	0	1	2	0	0	0	0	1	0	1	1	1	0	0	0	0	0	0	1	0	1	1	1
0	0	0	3	0	2	3	4	3	3	0	1	0	1	0	0	0	0	1	2	2	1	1	1	1	1	1	1	1	1	1	1	1
0	0	0	0	0	2	3	4	3	3	0	1	0	1	1	1	1	1	1	2	3	1	0	0	1	1	1	1	0	0	1	1	1
1	0	1	1	1	1	1	5	3	3	0	0	1	1	0	0	0	1	0	2	2	1	1	1	1	1	1	1	1	1	1	1	1
1	1	2	2	0	1	3	4	3	3	0	0	0	1	0	1	0	0	0	2	1	1	0	0	1	1	1	1	1	0	1	1	1
0	0	0	1	0	2	3	4	4	3	0	0	2	1	1	1	0	0	1	2	1	0	1	1	1	1	0	1	1	0	1	1	0
1	0	0	2	0	1	1	5	3	1	0	1	2	1	1	1	1	1	1	2	2	1	1	1	1	1	1	1	0	0	1	1	1
1	1	1	1	0	1	3	6	1	2	0	0	0	1	0	0	0	1	0	2	2	1	0	1	1	1	1	1	1	1	1	1	1
0	1	0	2	0	2	3	4	2	3	0	0	2	0	0	1	0	0	0	2	1	0	0	1	1	0	1	1	1	1	1	1	1
0	0	0	2	0	1	3	4	4	4	0	1	0	1	0	0	1	1	0	1	1	1	1	1	1	1	1	1	1	0	1	1	1
0	1	0	4	1	1	4	6	3	3	0	0	0	1	0	0	0	1	0	2	2	1	1	1	1	1	1	1	1	0	1	1	1
0	0	0	2	0	0	1	4	1	2	0	0	2	1	1	0	1	0	1	2	0	1	1	1	1	1	0	0	1	0	1	1	1
2	0	1	2	0	0	2	5	1	1	0	0	0	1	0	0	1	0	1	1	1	1	1	1	1	1	1	0	1	0	1	1	1
0	0	0	2	0	1	4	4	3	3	0	1	2	1	0	1	1	1	1	3	1	1	1	1	1	0	0	1	1	0	1	1	1
0	1	0	4	0	1	3	4	4	3	0	0	2	1	1	1	1	1	1	2	1	1	1	1	1	1	1	1	1	0	1	1	1
0	1	0	2	0	2	1	5	3	3	0	1	0	0	0	0	0	1	0	2	1	1	1	1	1	1	1	1	1	0	1	1	1
0	1	0	2	0	1	3	4	3	3	0	1	2	0	1	1	1	1	1	2	1	1	0	1	1	1	0	1	1	0	1	1	0
1	0	0	2	0	2	1	4	2	1	0	0	0	1	0	1	0	1	1	2	2	1	0	0	1	1	1	0	1	0	1	1	1
1	0	0	2	0	2	1	6	3	3	1	0	2	1	1	1	1	0	1	2	1	1	0	1	0	1	1	1	1	1	1	1	1
1	0	1	2	0	1	2	3	2	1	0	0	2	1	0	1	1	1	0	1	1	1	0	1	1	1	1	1	1	1	0	0	1
2	1	1	1	0	1	2	5	3	2	0	0	0	1	0	1	1	1	0	2	3	1	1	1	1	1	1	0	1	1	1	1	1
0	0	0	2	1	2	3	4	2	3	0	1	0	0	0	0	0	1	0	2	1	1	1	0	1	1	1	1	1	0	1	1	1
0	1	0	0	0	1	3	4	3	3	0	1	0	1	0	1	1	1	1	2	3	0	1	1	1	1	1	1	1	0	1	1	1
0	0	0	2	0	2	3	4	3	3	0	1	0	0	0	1	0	1	0	0	0	1	1	1	1	1	0	1	1	1	1	1	1
0	1	0	2	0	1	3	4	3	3	0	1	0	0	0	1	0	1	0	2	1	1	0	0	1	1	0	1	1	1	1	1	1
1	1	2	1	0	1	1	5	4	2	1	0	0	0	1	1	0	0	1	2	1	1	0	0	1	1	1	1	1	1	1	1	1
1	1	0	4	0	2	2	5	3	3	1	0	2	1	0	1	1	1	1	2	2	1	1	1	1	1	1	1	0	0	1	1	1
1	0	0	2	0	1	1	5	3	3	0	0	2	1	0	1	0	0	0	1	1	1	0	1	1	1	1	1	1	0	1	1	1
0	1	0	2	0	2	3	3	1	1	0	0	2	0	0	0	1	0	1	2	2	0	0	0	0	0	0	1	0	0	1	1	0
0	0	0	4	0	1	3	4	3	3	1	1	2	1	1	1	1	1	0	2	1	1	1	1	1	1	1	1	1	0	1	1	1
1	1	0	1	0	2	5	6	4	3	1	1	1	1	1	1	1	1	1	3	2	1	0	1	1	1	0	0	0	0	1	1	1
0	0	0	2	0	2	3	4	3	2	0	1	0	0	0	0	0	1	1	2	3	1	1	0	1	1	1	1	1	0	1	1	1
1	0	0	2	0	2	3	6	3	2	0	1	0	1	0	1	1	1	0	2	1	1	1	0	1	1	0	0	1	0	1	1	1
0	1	0	2	0	0	3	4	1	3	0	0	2	1	1	1	1	1	1	3	3	0	0	0	0	0	0	0	0	0	0	0	0
0	1	0	1	0	1	3	4	1	3	0	1	0	1	0	1	0	1	1	2	1	1	1	1	1	1	1	1	1	0	0	1	1
0	0	2	1	0	1	3	4	3	3	0	1	2	1	0	1	0	1	1	2	1	1	1	1	1	0	0	0	1	0	1	1	1
1	1	1	2	0	2	0	5	3	3	0	0	0	1	0	0	1	1	1	2	2	1	1	1	1	1	1	1	1	1	1	1	1
1	1	1	1	0	1	1	4	1	1	1	0	0	0	0	1	0	1	0	2	2	1	1	1	1	1	1	1	1	1	1	1	1
2	1	1	1	0	1	2	6	3	1	1	0	2	0	1	0	1	0	1	1	1	0	0	0	1	1	0	0	0	0	1	1	1
0	1	0	2	0	1	3	4	3	2	1	1	0	0	1	1	1	1	1	1	1	1	1	1	1	1	1	1	1	1	1	1	1
0	0	1	1	1	1	3	4	1	0	0	1	0	0	0	1	1	1	1	2	2	1	0	1	1	1	0	0	0	0	1	1	1
1	0	0	1	0	1	2	5	2	1	0	0	0	0	0	0	1	1	1	2	3	1	1	1	1	1	1	1	1	0	1	1	1
1	1	2	1	0	2	0	5	3	2	0	0	2	0	0	1	0	0	0	3	1	1	1	1	1	1	0	0	1	1	1	1	1
0	0	1	2	0	1	1	2	1	1	0	1	0	1	1	1	1	1	1	2	2	1	1	0	0	1	0	0	0	1	1	1	1
0	0	0	1	0	1	4	4	3	2	0	1	2	1	1	1	0	1	0	2	1	1	1	1	1	0	0	1	1	1	1	1	0
2	0	1	2	0	1	2	6	4	3	1	0	2	1	1	0	1	0	1	2	3	1	0	1	1	1	1	1	1	1	1	1	1
1	0	0	4	0	2	3	6	4	4	0	0	0	1	0	0	0	1	1	1	1	1	0	1	1	1	0	0	1	0	1	1	1
0	1	0	2	0	3	3	4	2	3	1	1	0	1	0	1	0	1	1	2	2	1	0	1	1	1	1	1	1	1	1	1	1
0	1	0	1	0	1	3	4	3	3	0	0	0	1	1	1	0	0	1	2	2	1	1	1	1	1	1	1	1	1	1	1	1
0	1	0	2	0	2	3	4	3	3	0	1	0	1	0	0	1	0	1	2	2	1	1	0	1	1	1	1	1	1	1	1	1
1	1	0	0	0	2	1	5	2	1	0	0	0	1	0	0	1	1	1	2	2	1	1	1	1	0	1	1	1	1	1	1	1
1	1	2	0	1	1	2	5	0	0	0	0	2	1	1	0	0	0	1	2	3	1	0	1	1	1	0	1	1	0	1	1	0
0	1	0	2	1	1	3	4	3	3	1	1	0	1	0	1	0	1	0	3	3	0	0	1	1	0	1	1	1	0	1	1	1
0	1	0	1	0	2	3	5	3	1	0	1	0	1	0	0	1	0	0	2	1	1	0	0	0	0	1	1	1	1	1	1	1
0	0	0	1	0	2	3	4	2	2	0	0	0	0	0	0	0	0	1	2	1	0	1	0	0	1	0	0	1	0	1	1	1
0	1	0	2	0	2	3	4	1	3	0	1	2	0	1	1	1	0	1	1	1	1	0	1	0	0	0	0	0	0	1	1	1
0	0	0	2	0	1	3	4	3	3	0	1	2	0	0	1	0	0	0	1	1	1	1	1	1	1	0	0	1	0	1	1	1
0	0	2	2	1	1	3	4	2	3	0	1	2	1	1	1	1	1	1	1	3	1	0	0	0	0	1	1	1	0	1	0	1
0	0	0	1	0	2	3	4	3	3	0	1	0	0	0	1	0	0	1	2	2	1	0	0	0	1	1	1	1	0	1	1	1
1	1	1	2	0	3	0	5	2	1	0	0	0	1	1	1	1	1	1	2	1	1	0	0	1	1	0	0	1	1	1	1	1
1	0	0	4	1	0	2	3	2	2	0	0	0	1	1	0	1	0	1	2	2	1	0	1	0	0	1	0	1	0	1	1	0
2	1	3	2	0	1	0	3	2	0	0	1	0	0	0	1	0	0	0	3	3	0	0	0	0	0	0	0	0	1	0	0	0
0	0	0	1	0	2	3	4	3	3	0	1	2	1	0	0	0	1	0	2	1	1	0	1	1	1	1	1	1	1	1	1	1
1	1	0	1	0	2	2	6	3	3	1	0	2	1	1	1	1	1	1	1	1	1	1	1	0	0	1	1	1	1	1	1	1
0	0	0	4	1	0	3	4	3	3	1	0	0	0	0	0	0	0	1	3	1	0	1	1	1	1	1	0	0	0	1	1	1
0	1	0	2	0	1	3	4	3	1	0	1	0	1	0	1	1	0	0	3	3	0	1	1	1	0	1	1	0	1	1	1	1
0	0	0	2	1	2	3	4	3	3	0	1	0	0	0	1	1	1	0	2	2	1	1	1	1	1	0	0	0	0	1	1	1
0	0	0	4	1	1	3	4	3	3	0	0	0	1	1	0	0	0	0	2	2	0	0	0	0	0	0	0	0	0	0	0	0
0	1	0	2	0	1	1	4	3	3	0	0	2	0	0	1	0	0	0	2	3	1	1	1	1	1	1	1	1	0	1	1	1
0	0	0	2	0	1	3	4	3	2	1	1	0	0	0	0	0	0	1	2	1	1	0	1	1	1	0	1	1	0	1	0	1
1	1	0	4	1	1	3	4	2	0	0	0	0	0	0	0	1	0	0	1	0	1	0	1	0	1	1	1	1	1	0	1	1
1	1	0	4	0	1	3	4	2	3	0	0	2	1	0	0	0	0	1	2	3	1	0	0	0	1	1	1	1	1	1	1	1
2	1	1	4	1	1	0	0	0	0	0	0	2	0	0	0	1	0	0	1	1	1	1	1	1	1	1	0	1	1	1	1	1
0	1	0	2	0	2	3	4	3	3	0	1	0	1	0	1	1	1	0	2	2	1	1	1	1	1	1	1	1	0	1	1	1
0	1	0	4	0	1	3	4	2	1	0	0	0	0	0	0	1	0	1	1	1	1	0	1	1	1	0	0	0	0	1	1	0
2	0	1	4	1	1	1	3	0	0	0	0	2	0	0	0	1	0	0	1	1	1	0	1	0	0	1	0	1	0	0	1	1
0	1	2	4	1	0	3	4	1	1	0	0	0	0	0	0	1	0	1	2	3	1	1	1	1	1	1	1	1	1	1	1	1
2	1	1	2	0	2	0	3	2	2	0	0	0	1	0	0	0	0	1	2	3	1	1	1	1	1	1	0	0	0	1	1	1
1	0	2	4	0	1	2	6	4	3	0	1	2	1	0	1	0	1	0	2	1	1	1	1	1	1	1	1	1	1	1	1	1
0	1	0	4	0	3	3	4	3	3	0	1	2	1	0	1	1	0	1	2	3	1	0	0	0	0	1	1	0	0	1	1	1
0	1	0	2	0	2	3	4	2	2	0	1	2	1	1	1	1	0	1	2	3	1	0	0	0	1	1	1	1	0	1	1	1
0	1	0	2	0	2	3	4	2	3	0	0	0	0	1	0	1	0	1	2	3	1	1	1	1	1	1	1	1	0	1	0	1
1	1	0	2	1	2	2	6	3	3	1	0	0	1	0	0	1	1	1	2	2	1	1	1	1	1	1	1	1	0	1	1	1
0	1	0	2	0	2	3	4	2	2	0	0	0	0	1	0	0	0	1	2	1	1	1	1	1	1	0	1	1	1	1	1	0
1	1	0	3	0	2	2	6	1	1	0	1	2	1	0	0	0	1	0	2	2	1	1	1	1	1	1	1	1	1	1	1	1
0	0	0	4	0	1	3	4	3	3	0	1	0	1	1	1	1	1	1	2	2	1	1	1	1	1	1	1	1	0	1	1	1
1	1	0	4	0	1	3	6	1	1	0	1	2	1	0	1	1	1	0	2	2	1	1	1	1	1	1	1	1	1	1	1	1
1	1	1	4	0	2	3	4	3	3	0	0	0	0	0	0	0	0	1	2	2	1	1	1	1	1	1	1	0	0	1	1	1
1	1	1	4	0	1	0	3	3	2	0	0	2	1	0	1	0	1	0	2	2	1	1	1	1	1	1	1	1	1	1	1	1
1	0	1	2	1	1	1	5	2	0	0	1	0	1	0	0	0	1	0	2	2	1	0	1	1	1	1	1	1	1	0	1	1
0	1	0	2	0	2	3	5	3	3	0	1	0	0	0	1	0	1	0	2	2	1	0	0	1	1	1	1	1	0	1	1	1
1	0	1	2	0	0	2	5	1	1	1	0	0	1	0	0	1	0	1	1	1	1	0	1	0	1	1	1	1	0	1	0	1
1	1	1	2	1	1	2	5	3	1	1	0	0	0	0	1	0	0	0	3	2	1	0	0	0	0	1	0	0	1	0	1	1
1	1	1	2	1	1	0	2	1	1	0	0	0	0	0	0	0	0	1	3	3	0	1	1	1	1	1	1	1	0	1	1	1
1	0	1	1	0	1	2	5	2	2	0	0	0	1	1	1	1	1	1	2	3	1	1	1	0	1	0	0	1	1	1	1	1
0	1	0	4	1	1	3	4	3	2	0	1	0	1	0	1	0	1	1	2	1	1	1	1	1	1	1	1	1	0	1	1	1
0	1	0	4	0	2	3	4	2	1	0	1	2	1	0	0	0	1	0	2	1	1	1	1	1	1	1	1	1	1	1	1	1
0	1	0	4	1	1	3	4	1	2	0	1	0	0	0	0	0	1	0	2	1	1	1	1	1	1	1	1	1	0	1	1	1
0	1	1	2	0	1	2	6	3	3	0	0	0	1	0	0	0	0	1	3	3	1	0	1	1	1	1	1	1	0	1	1	1
0	1	0	4	1	1	3	4	2	2	0	1	0	0	0	1	0	1	0	2	3	1	1	1	1	1	0	0	1	0	1	1	1
1	1	2	2	0	2	0	5	3	3	0	0	1	1	0	1	0	1	0	1	1	1	1	1	1	1	1	1	0	1	1	1	1
0	1	0	4	1	1	4	4	3	2	1	1	0	0	0	0	0	1	1	2	1	1	0	0	1	1	0	0	1	1	1	1	1
0	1	0	4	0	2	3	4	3	3	0	1	0	0	1	1	1	1	1	2	1	1	0	1	1	1	0	1	1	1	1	1	1
0	1	0	4	0	1	3	4	3	3	0	1	0	1	1	1	0	0	1	2	1	1	1	1	0	1	1	1	1	1	1	1	1
0	1	0	4	1	1	3	4	3	2	0	1	0	0	1	1	0	1	0	2	1	1	1	1	1	1	1	1	1	0	1	1	1
0	1	0	2	0	1	3	4	3	1	0	0	0	1	1	1	1	1	1	2	2	1	0	1	1	1	1	1	1	0	1	1	1
0	1	0	4	1	1	3	4	3	3	0	1	0	1	0	0	0	1	0	2	1	1	1	1	1	1	1	1	1	1	1	1	1
0	1	0	4	1	1	1	5	3	3	0	1	0	1	0	1	0	0	0	2	2	1	1	1	1	1	1	1	1	0	1	1	1
0	1	0	4	0	1	3	4	3	3	0	1	0	1	0	1	0	1	1	2	1	1	1	1	1	1	0	1	1	0	1	1	0
1	1	1	2	1	0	0	5	3	3	0	0	0	0	0	0	1	0	0	2	2	1	1	1	1	1	1	1	1	1	1	1	1
1	1	0	2	0	2	2	6	4	2	1	1	0	1	0	1	0	1	0	2	1	1	1	1	1	1	1	1	1	1	1	1	1
0	1	2	2	0	1	2	5	3	3	0	0	2	1	0	0	0	1	0	2	1	1	1	1	0	1	0	1	1	0	1	1	1
0	1	0	4	0	2	3	4	2	2	0	1	0	1	0	1	0	1	1	2	0	1	1	1	1	1	0	1	1	0	1	1	0
0	0	0	2	0	2	3	4	3	3	0	1	0	0	0	1	0	1	0	2	1	1	1	1	1	1	0	1	1	0	1	1	1
0	1	0	4	0	2	3	4	3	3	0	1	0	0	0	1	0	0	0	2	3	1	0	1	1	1	0	1	1	1	1	1	1
0	1	0	2	0	1	3	4	3	4	0	1	0	0	0	1	0	1	0	2	2	1	0	1	1	1	1	1	1	0	1	1	1
0	1	0	2	0	2	6	5	3	3	0	1	0	1	0	0	1	1	1	2	1	1	1	1	1	1	1	1	1	0	1	1	1
0	1	0	4	0	1	3	4	3	3	0	1	0	1	1	0	1	0	1	3	1	1	1	1	1	1	0	1	1	0	1	1	0
1	1	1	1	0	1	4	4	2	3	0	0	2	1	0	1	0	0	0	2	1	1	1	1	1	1	1	1	1	0	1	1	1
0	1	0	2	0	2	3	4	2	2	0	0	0	0	1	0	1	1	0	2	1	1	1	1	1	1	1	0	0	0	1	1	1
0	0	0	4	0	1	3	4	2	3	0	1	0	0	0	0	0	0	1	0	0	1	0	1	1	1	0	0	1	0	1	1	1
0	1	0	4	1	2	3	4	3	2	1	1	0	1	0	1	0	1	1	1	2	1	1	1	1	0	0	0	1	1	1	0	1
0	1	0	4	1	2	3	4	3	3	0	1	0	1	0	0	1	1	0	2	2	1	1	1	1	1	1	1	1	1	1	1	1
0	1	0	4	0	2	3	4	1	2	0	1	0	1	0	0	0	0	1	2	3	1	1	1	1	1	1	1	1	0	1	1	1
0	1	0	4	0	2	3	4	3	3	0	1	0	1	0	1	0	0	0	2	1	1	1	1	1	1	1	1	0	1	1	1	1
0	1	0	4	0	2	3	4	3	3	0	1	0	0	0	0	1	1	0	2	1	1	1	1	1	1	1	1	1	0	1	1	1
2	1	1	1	0	1	2	5	2	2	0	0	0	1	0	1	1	1	1	2	2	1	1	1	1	1	1	1	1	0	1	1	1
0	0	0	4	1	2	1	4	3	3	0	1	2	1	0	1	0	1	1	2	2	1	1	1	1	1	1	0	1	1	1	1	1
2	1	1	4	1	1	0	2	1	0	0	0	0	0	0	0	0	0	1	3	3	0	1	1	1	1	1	0	0	1	0	1	1
0	0	0	4	0	1	3	4	2	3	0	1	0	1	0	0	0	1	1	2	2	1	1	0	1	1	1	1	1	1	1	1	1
1	1	1	2	0	1	1	4	2	2	1	0	2	0	0	0	1	0	0	2	2	1	1	1	1	1	1	1	1	1	1	1	1
0	1	0	4	0	1	4	4	1	2	0	1	0	1	0	1	0	0	1	2	2	1	1	1	1	1	1	1	1	0	1	0	1
0	1	0	1	0	1	3	4	3	3	1	1	2	0	0	1	0	1	0	2	1	1	1	1	1	0	0	1	1	0	1	1	1
0	1	0	4	1	1	3	4	2	1	0	1	0	0	0	1	0	1	0	2	1	1	1	1	1	1	1	1	1	1	1	1	1
0	0	0	4	0	1	3	4	1	2	0	0	0	0	0	1	0	1	1	2	2	1	0	0	0	0	0	0	0	0	0	1	0
0	1	0	4	1	1	3	4	2	2	0	1	0	1	0	0	0	1	0	2	2	1	1	0	1	1	1	1	1	1	1	1	1
1	0	1	2	0	2	2	5	4	3	1	0	2	1	0	1	0	1	0	2	3	1	1	1	1	1	0	1	1	1	1	1	1
0	1	2	4	0	1	3	4	2	2	0	1	0	0	0	1	0	0	1	2	3	1	1	1	1	0	1	1	1	0	0	1	1
0	1	0	4	1	1	3	4	3	2	0	1	0	1	0	1	1	1	1	2	2	1	1	1	1	1	1	1	1	0	1	1	1
1	1	1	1	0	2	2	6	4	4	0	1	0	1	0	1	1	1	0	2	1	1	0	0	1	1	1	1	1	0	1	1	1
0	1	0	2	0	1	1	3	4	3	0	0	0	1	0	0	0	0	1	2	1	1	1	0	1	1	1	1	1	1	1	1	1
0	1	0	4	0	1	3	4	2	3	0	1	0	1	1	1	1	1	1	2	1	1	1	1	1	1	1	1	1	0	1	1	1
0	1	0	4	1	2	3	4	3	3	0	1	0	0	0	1	0	0	0	1	1	1	1	1	1	1	1	1	1	1	1	1	1
0	1	2	4	1	1	3	4	1	2	0	1	0	0	0	0	1	0	1	2	1	1	0	0	1	1	0	1	1	0	1	1	1
1	1	1	2	0	0	1	5	2	2	0	0	0	0	0	1	0	0	1	1	1	1	0	1	1	1	1	1	1	0	1	1	1
0	1	0	4	1	1	3	4	3	3	0	1	0	0	1	1	1	1	0	2	1	1	1	1	1	1	1	1	0	1	1	1	1
0	1	0	4	1	1	3	5	2	3	0	1	0	1	0	1	0	0	0	2	3	1	1	1	1	1	0	0	0	1	1	1	1
0	1	1	1	0	1	3	4	3	2	0	0	2	1	0	1	1	0	1	2	1	0	1	1	1	1	1	1	1	0	1	1	1
1	1	1	2	0	1	0	2	2	2	0	0	1	1	1	1	0	0	0	2	2	1	1	1	1	1	1	1	1	1	1	1	1
0	0	0	0	0	1	3	4	3	3	0	1	2	1	0	1	0	0	0	2	2	1	1	1	1	0	0	1	1	1	1	1	1
0	1	0	2	0	1	3	4	2	2	0	1	2	1	0	0	1	0	0	2	1	1	1	1	0	1	1	1	1	0	1	1	1
0	0	0	3	1	0	3	4	3	2	0	1	0	1	0	0	0	1	0	2	2	1	0	1	1	1	1	1	1	0	1	1	1
0	0	0	1	0	0	3	4	2	1	0	1	2	1	1	1	1	1	1	1	0	1	1	1	1	1	0	0	0	0	1	1	0
1	0	0	1	0	2	3	4	3	1	0	1	2	0	1	1	1	0	1	1	1	1	1	1	1	1	0	0	1	0	1	1	1
1	1	0	4	0	2	2	6	1	0	1	1	2	1	0	1	1	0	0	1	1	1	1	1	1	1	1	1	1	1	0	1	1
1	1	1	0	1	1	0	5	1	0	0	0	1	1	0	0	0	0	1	2	2	1	0	1	1	1	1	0	1	0	1	1	1
1	0	1	2	0	1	3	4	2	1	1	1	2	1	0	1	0	1	0	1	1	1	1	1	1	1	1	1	0	0	1	1	1
0	1	2	2	0	1	4	6	1	3	0	0	2	1	1	0	1	1	0	2	1	1	0	1	1	0	0	1	1	1	1	1	1
0	1	0	1	0	0	3	4	3	3	0	1	0	1	0	1	0	0	1	2	2	1	0	1	1	1	1	0	1	0	1	1	1
0	1	0	1	0	1	3	4	2	2	0	1	2	0	0	0	0	1	0	2	2	1	1	0	1	1	1	1	1	1	1	1	1
0	1	0	1	0	2	3	4	4	3	1	1	2	1	0	1	0	1	0	2	1	1	1	1	1	1	1	1	1	0	1	1	1
0	0	0	1	1	1	3	4	2	2	0	1	2	0	0	0	1	0	0	1	1	1	1	0	1	1	1	0	1	0	1	1	1
0	1	0	4	1	1	3	4	1	3	0	1	0	0	1	0	1	0	1	3	1	1	0	1	0	1	1	0	1	0	1	1	1
0	1	0	1	0	2	3	4	4	3	0	1	2	1	0	0	0	1	1	1	1	1	1	1	1	1	1	1	1	0	1	1	1
0	0	0	0	1	1	3	4	0	0	0	0	0	1	1	0	1	0	1	1	0	1	0	0	0	0	0	0	0	1	1	0	1
0	0	0	2	0	1	0	6	3	2	0	0	0	1	0	1	1	1	0	1	3	1	0	1	0	1	1	1	0	0	1	0	1
0	0	0	2	1	2	3	4	2	3	0	1	2	0	0	1	0	1	0	2	1	1	1	0	1	1	1	0	1	0	1	1	1
0	1	0	4	0	1	3	4	3	3	0	1	0	1	1	1	1	1	1	1	1	1	1	1	1	1	0	0	1	1	1	1	1
0	0	0	1	0	0	3	4	4	1	1	1	2	1	1	1	1	1	1	1	3	0	0	0	0	0	1	1	1	0	0	1	1
1	1	0	2	0	1	3	4	2	0	0	0	2	1	1	0	0	0	0	2	1	1	0	0	0	0	1	1	1	0	1	1	1
0	1	0	4	0	2	3	4	3	2	0	1	0	1	0	0	1	0	1	2	2	1	1	1	1	1	1	1	0	0	1	1	1
0	0	0	1	0	2	3	4	1	1	0	1	2	1	0	0	0	0	1	1	0	0	0	0	0	0	0	0	0	0	0	0	0
0	0	0	1	0	1	3	4	3	3	0	1	2	0	0	0	0	1	0	1	1	1	0	1	1	1	0	0	1	0	1	1	1
0	1	0	2	0	2	1	5	1	1	0	1	0	0	0	1	0	0	1	2	2	1	1	1	1	1	1	1	1	1	1	1	1
0	1	0	0	0	2	3	4	3	3	0	1	2	1	0	0	1	0	0	2	0	0	0	0	0	0	0	0	0	0	0	1	1
0	0	0	1	0	1	3	4	3	3	0	1	2	1	0	1	1	1	1	1	3	1	1	1	0	0	0	0	1	1	1	0	1
0	1	0	2	0	1	0	5	1	2	0	0	2	1	0	1	0	0	0	2	1	1	1	1	1	1	1	1	1	1	1	1	1
0	1	0	2	0	2	3	4	3	3	0	1	2	1	0	1	0	1	1	2	1	1	1	0	1	0	0	0	1	1	1	1	1
0	0	0	4	0	1	3	4	2	1	0	0	0	0	0	0	1	0	1	3	3	1	1	1	1	1	1	1	1	1	1	1	1
1	0	1	1	0	1	2	5	2	1	1	1	2	1	0	0	0	1	0	2	1	1	0	1	1	1	1	1	1	0	1	1	1
2	1	1	4	0	2	0	3	1	0	0	0	0	1	0	0	0	0	1	2	2	1	0	1	1	1	1	1	1	0	1	1	1
0	0	2	1	0	2	3	4	1	2	0	0	2	1	0	1	0	0	0	2	1	0	1	0	1	1	1	1	1	0	1	1	1
0	0	2	0	0	1	3	4	3	2	0	1	2	0	0	0	0	1	0	2	1	1	1	1	1	1	1	0	1	0	1	0	1
0	1	0	2	1	2	3	4	3	3	0	1	0	1	0	0	1	1	1	2	3	1	1	1	1	1	1	1	1	0	1	1	1
0	1	0	4	1	1	3	4	2	3	0	0	2	1	1	1	1	1	1	3	3	1	1	1	0	1	1	1	1	0	1	0	1
0	1	0	2	0	2	3	4	3	3	1	1	0	1	0	1	0	1	1	2	1	1	1	1	1	1	1	1	1	1	1	1	1
0	0	0	2	1	1	3	4	3	3	0	1	0	0	0	0	1	1	0	1	1	1	0	0	0	1	0	0	1	0	1	1	1
0	0	0	2	1	1	3	4	3	3	0	1	0	0	0	0	1	1	0	1	1	1	0	0	0	1	0	0	1	0	1	1	1
0	1	0	1	0	1	3	4	3	1	0	1	2	1	1	0	1	0	1	2	1	1	1	1	1	1	1	0	0	1	1	1	1
0	0	0	1	0	1	3	4	2	0	0	1	0	1	1	0	0	1	0	2	1	0	0	0	0	0	0	0	0	0	0	1	1
0	0	0	1	0	2	3	4	1	1	0	1	2	0	0	1	1	1	1	2	1	1	1	1	1	1	0	0	1	0	1	1	1
1	1	1	1	0	1	0	3	2	1	0	0	0	0	1	0	0	0	1	2	2	1	1	1	1	1	1	1	1	1	1	1	1
0	1	2	3	0	1	3	4	2	3	0	1	2	0	0	0	0	1	0	2	2	1	0	1	1	1	1	1	1	0	1	1	1
0	1	2	4	1	1	0	5	3	3	0	1	0	1	0	1	0	0	0	1	3	1	1	0	1	1	0	1	1	0	1	1	1
0	1	0	3	1	0	0	5	1	1	0	0	0	1	0	0	0	1	1	2	1	1	1	1	1	1	1	1	1	0	0	1	1
0	1	0	1	0	2	3	4	4	4	0	1	0	1	0	1	0	1	0	1	0	1	1	1	1	1	0	0	0	1	1	1	1
0	1	0	2	0	1	3	4	2	2	0	1	0	0	0	1	0	1	1	2	2	1	1	1	1	1	1	1	1	1	1	1	1
0	1	0	2	0	2	1	4	1	1	0	1	0	1	0	1	1	1	1	2	2	1	0	0	0	0	0	0	1	1	1	1	0
1	1	0	1	0	1	2	6	3	3	0	0	0	1	0	1	0	0	1	1	2	1	0	1	0	1	0	1	1	0	1	1	1
0	0	0	3	1	1	3	4	1	1	0	1	0	1	0	1	1	1	1	2	2	1	0	1	0	0	0	1	1	1	1	1	1
1	1	1	1	0	2	2	6	3	2	1	0	0	0	0	0	1	0	1	2	2	1	1	1	1	1	1	1	1	0	1	1	0
1	0	1	0	1	2	2	5	1	0	0	0	2	1	0	1	1	0	0	2	1	1	1	1	1	1	1	0	0	0	1	1	1
0	0	0	1	0	1	4	4	2	2	0	1	0	1	0	1	1	1	1	2	1	1	0	1	0	0	0	1	1	1	1	1	1
0	1	0	2	1	1	3	3	2	3	0	0	0	1	0	0	1	0	0	2	2	1	1	1	1	1	1	1	1	1	1	1	1
1	1	2	4	0	2	2	5	2	3	0	0	0	1	0	1	1	1	0	2	2	1	0	0	1	1	1	1	1	1	1	1	1
0	0	0	0	0	1	3	4	3	3	0	1	0	0	0	0	1	1	1	2	1	1	1	0	1	0	1	0	0	0	0	1	1
0	1	2	4	0	2	3	5	2	3	0	1	0	1	0	0	0	1	0	2	1	1	1	1	1	1	1	1	1	1	1	1	1
1	0	1	2	1	3	2	6	4	3	0	1	0	1	0	0	0	0	1	0	0	1	0	0	0	0	1	0	1	0	1	1	1
0	1	2	2	0	2	0	5	2	3	0	0	0	0	1	0	1	0	1	2	3	1	0	1	1	1	1	1	1	0	1	1	0
1	1	0	4	0	2	2	5	3	3	1	0	2	0	0	1	1	0	0	2	1	1	1	1	1	1	1	0	1	1	1	1	1
0	1	0	4	1	2	3	4	1	2	0	0	0	1	1	0	0	0	0	2	2	1	1	1	1	1	1	1	1	1	1	1	1
0	0	0	0	0	2	3	4	3	3	0	1	0	0	0	0	1	1	1	1	1	0	0	1	0	1	0	0	0	0	1	1	0
0	1	0	4	1	1	3	4	3	2	0	0	0	0	0	0	1	0	0	2	3	1	0	0	1	1	0	0	1	0	1	1	1
0	1	0	2	1	1	3	4	3	3	0	1	0	1	0	1	0	1	1	2	1	1	1	1	1	1	1	1	1	1	1	1	1
1	1	1	2	1	1	2	5	0	1	1	0	0	0	0	0	0	0	1	2	2	1	1	1	1	1	1	1	1	0	0	1	1
0	1	0	2	0	2	3	4	3	2	0	1	2	0	0	1	1	0	0	2	0	1	0	0	0	0	0	1	1	0	0	1	1
0	1	2	2	1	1	1	4	3	3	0	1	0	1	0	1	1	1	0	2	2	1	1	1	1	1	1	1	0	0	0	1	1
1	1	0	1	0	1	3	4	2	1	0	0	0	1	1	1	0	0	1	2	2	1	1	1	1	1	1	1	1	1	1	1	1
0	1	0	4	0	1	3	4	2	3	1	0	0	1	0	0	0	1	0	2	2	1	0	1	1	1	1	1	1	1	1	1	1
0	0	0	1	0	3	3	4	3	2	0	1	0	0	0	1	0	0	0	2	1	1	1	0	1	1	1	1	1	1	1	1	1
0	0	0	4	1	0	3	4	3	3	0	0	0	0	0	0	0	1	0	2	1	1	1	1	1	1	0	0	1	0	1	1	1
0	1	0	1	0	2	3	4	3	1	0	1	0	0	0	0	0	1	1	2	2	0	1	1	1	1	0	0	1	0	1	1	1
2	1	1	2	0	1	0	3	1	1	0	0	2	1	1	0	1	0	0	3	3	1	1	0	1	1	1	1	1	1	1	1	1
0	0	0	2	0	2	3	4	4	1	1	1	2	1	0	0	1	0	1	1	2	0	0	0	0	0	0	1	0	1	1	0	0
0	1	0	2	0	2	3	4	3	3	0	1	0	1	0	1	1	1	0	2	1	1	1	1	1	0	1	1	0	0	1	1	1
0	1	0	2	0	0	4	4	3	3	0	1	2	1	0	1	1	1	1	3	1	1	1	1	1	1	1	1	1	1	1	1	1
0	1	0	2	0	2	3	4	1	2	0	0	0	1	0	1	0	1	0	2	1	1	1	0	1	1	0	0	1	0	1	1	1
0	0	1	1	1	0	0	5	1	1	0	1	2	1	0	0	0	1	0	2	1	1	1	1	1	1	1	0	1	1	1	1	1
0	1	0	4	1	1	3	4	1	2	0	0	0	0	0	0	0	0	1	2	3	1	1	0	1	0	1	1	0	0	1	1	1
2	0	1	4	0	1	2	5	1	0	1	1	2	1	0	0	0	1	0	2	2	1	0	0	0	1	0	1	1	0	0	0	1
0	0	0	4	0	2	3	4	1	3	0	1	2	0	0	1	0	1	1	1	0	1	1	0	1	1	1	1	0	1	1	1	0
0	1	1	2	0	1	3	5	1	2	1	1	2	0	0	0	0	0	1	3	3	1	0	0	0	0	1	1	1	1	1	1	1
0	1	0	4	1	2	3	4	3	3	1	1	0	1	0	1	0	0	0	2	2	1	1	1	1	1	1	0	1	1	1	1	1
0	0	2	3	0	2	3	4	3	2	0	0	2	1	0	1	0	1	1	2	0	1	1	1	1	1	1	1	1	1	1	1	1
1	0	0	1	0	1	3	4	3	2	0	1	2	1	1	1	1	1	1	2	2	1	0	1	0	0	0	0	0	0	1	1	1
0	1	0	1	0	1	4	4	2	2	0	1	2	1	0	1	1	1	1	2	2	1	1	1	1	0	1	1	1	0	1	1	1
0	1	0	4	0	2	3	4	2	3	0	1	0	1	0	0	1	0	1	2	2	1	1	1	1	1	0	1	1	0	1	1	1
0	1	0	4	0	1	3	4	3	3	0	1	0	0	1	1	1	1	1	2	2	1	1	1	1	1	1	1	1	1	1	1	1
1	0	1	2	1	0	2	4	3	2	0	0	2	1	1	1	1	1	1	2	3	1	1	1	1	1	1	1	1	1	1	1	1
0	1	0	2	0	3	3	3	1	2	0	0	2	1	0	1	0	1	0	2	1	1	0	1	1	1	1	1	1	1	1	1	1
1	1	1	0	0	2	1	5	1	1	1	0	0	1	0	1	0	0	0	2	2	1	1	1	1	1	1	1	1	1	1	1	1
0	1	2	4	1	0	3	4	3	2	0	1	0	1	0	0	1	0	0	1	1	1	1	1	1	1	1	1	1	1	1	1	1
0	1	2	4	1	1	3	4	2	2	0	0	0	1	0	1	0	0	0	2	2	1	0	0	1	1	1	1	0	1	1	1	1
0	0	0	1	0	2	3	4	2	1	0	1	0	0	1	1	0	0	1	1	1	1	0	1	1	1	0	0	0	1	0	1	1
1	1	1	4	0	2	1	6	3	3	1	1	0	1	0	1	1	1	0	1	1	1	0	1	1	1	1	1	0	1	1	1	1
0	1	0	4	0	1	3	4	4	2	0	1	2	1	0	1	0	1	0	2	1	1	0	0	0	0	1	1	0	0	1	1	1
0	0	0	2	0	1	3	4	1	2	0	1	2	1	0	1	0	0	1	2	3	1	1	1	1	1	0	0	1	1	1	1	1
0	1	0	1	0	2	3	4	3	3	0	1	0	1	0	1	0	0	1	2	1	1	0	1	1	1	1	1	1	1	1	1	1
0	1	0	4	1	2	3	4	3	3	0	1	0	1	0	1	0	1	0	2	2	1	1	1	1	1	1	1	1	1	1	1	1
1	1	1	1	0	2	2	6	4	4	0	1	0	1	0	1	1	1	0	2	1	1	0	0	1	1	1	1	1	0	1	1	1
0	1	2	2	1	1	3	4	2	1	0	0	0	1	1	1	1	0	0	2	2	1	1	1	1	1	1	1	1	1	1	1	1
1	0	1	2	0	1	1	3	1	1	0	0	0	1	0	0	1	0	1	2	2	1	1	0	0	0	0	0	1	1	1	1	1
1	1	0	2	0	1	2	5	2	0	0	0	2	0	0	0	0	0	1	2	1	1	1	1	1	0	1	1	1	0	0	1	1
0	0	0	4	1	1	3	4	1	0	0	1	0	0	0	1	1	0	1	2	2	1	1	1	0	0	1	0	1	0	1	1	1
0	1	2	2	1	2	1	5	3	2	1	1	0	0	0	1	1	0	0	2	1	1	0	1	1	1	0	0	1	0	1	1	0
1	1	1	2	0	1	1	5	2	1	0	0	2	1	0	0	1	0	1	2	1	1	1	1	1	1	1	1	1	1	1	1	1
1	0	2	0	0	2	2	6	3	3	0	1	2	1	0	1	0	1	1	2	1	1	0	1	0	1	1	1	0	0	1	1	1
0	0	0	4	1	2	3	4	1	3	0	0	0	0	1	0	1	0	1	2	1	1	1	1	1	1	1	1	1	1	1	1	1
1	0	1	2	0	1	6	6	3	3	0	1	0	1	0	1	0	1	0	2	3	1	0	0	1	1	1	0	1	0	1	1	1
2	0	1	3	0	1	2	5	3	0	1	1	0	1	0	0	0	1	0	2	2	1	1	1	1	1	1	1	1	0	1	1	1
0	0	0	1	0	2	3	4	2	3	0	1	0	0	0	1	0	1	0	2	1	0	0	0	0	0	1	1	0	0	1	1	1
1	1	1	2	0	2	0	3	2	2	0	0	2	1	0	0	0	0	1	2	2	1	1	1	1	1	1	1	1	1	1	1	1
0	0	0	1	0	1	3	4	1	2	0	1	2	0	1	1	1	1	1	2	2	1	1	1	1	1	1	0	1	0	1	1	1
0	0	0	1	0	1	3	4	2	3	0	1	0	1	1	0	1	0	1	2	2	1	1	1	1	1	1	0	1	0	1	1	0
0	1	0	1	0	2	3	4	3	3	0	1	2	0	0	1	1	1	0	1	1	1	1	0	0	1	1	1	0	1	1	1	1
0	1	0	2	0	2	3	4	3	3	0	1	2	1	0	0	0	1	0	2	1	1	1	1	1	1	1	1	1	0	1	1	1
0	0	0	1	0	2	3	4	2	1	0	1	0	0	1	0	1	0	1	1	1	1	1	1	1	1	0	0	1	0	1	0	0
1	1	3	2	0	1	2	5	3	1	1	0	0	0	1	0	1	0	1	2	3	1	1	1	1	1	1	1	1	1	1	1	1
1	0	0	1	0	1	3	4	4	3	0	0	0	1	0	1	0	0	0	1	1	0	1	0	1	1	1	1	1	1	1	1	1
1	1	0	1	0	0	0	3	1	1	0	0	0	1	0	0	0	1	1	3	0	0	1	0	1	0	0	1	0	1	1	1	1
1	0	1	1	0	0	1	4	2	2	1	0	2	1	0	1	0	0	0	2	1	1	1	1	1	1	1	0	1	0	1	1	1
0	1	0	2	0	2	3	4	1	2	1	0	0	1	1	1	1	1	1	2	2	1	1	1	1	1	1	1	1	0	1	1	1
0	0	0	4	0	0	0	4	3	3	0	0	0	1	0	0	0	0	1	3	3	1	1	1	1	0	0	0	1	0	1	0	1
0	1	0	2	0	2	3	4	3	3	0	1	0	1	0	1	1	0	1	2	1	1	1	0	1	1	0	1	1	1	1	0	1
0	0	0	2	0	2	3	4	3	3	0	1	2	1	0	1	0	1	0	1	1	0	0	0	0	0	0	0	1	0	1	1	0
0	0	0	0	0	1	2	4	3	3	0	0	0	1	1	0	1	1	1	2	0	1	1	1	1	1	1	1	1	1	1	1	1
0	1	0	2	0	2	3	4	3	3	0	1	2	0	0	1	1	1	1	2	1	1	1	1	1	1	0	1	0	0	1	1	0
0	0	0	4	1	1	3	4	2	3	0	1	0	1	0	0	0	1	0	2	1	1	0	1	0	0	1	1	0	0	1	0	1
1	1	1	2	0	1	0	5	3	1	0	1	2	0	0	1	0	0	0	2	1	1	1	1	1	1	1	1	1	1	1	1	1
0	0	0	4	0	2	3	4	3	3	0	1	0	1	1	1	1	1	1	2	1	1	1	1	1	1	1	0	1	1	1	1	1
1	0	1	2	1	1	1	4	2	3	0	0	0	1	0	0	0	1	0	2	2	1	1	1	1	1	1	0	1	1	1	1	1
1	0	0	1	0	1	3	4	3	1	0	0	0	0	1	0	1	1	1	2	2	0	1	1	1	1	1	1	0	0	1	1	0
0	1	0	2	0	0	3	4	1	3	0	1	2	0	0	1	1	1	0	2	1	1	1	1	1	1	1	1	1	0	1	1	1
0	1	0	4	1	1	3	4	1	1	0	0	0	1	0	0	0	0	1	3	3	1	1	0	1	1	0	0	1	0	0	0	0
0	1	0	2	1	1	3	3	1	1	0	0	0	0	0	0	0	1	1	2	2	1	1	1	1	1	1	1	1	0	1	1	1
1	1	0	2	0	2	4	5	3	3	1	0	0	1	0	0	1	1	1	2	2	1	1	1	1	1	1	1	1	0	1	1	1
0	0	0	2	1	1	3	4	2	2	0	1	0	1	0	0	0	0	1	0	0	1	1	0	1	1	1	1	1	0	0	0	0
0	0	2	2	0	2	3	4	3	2	0	1	2	1	1	1	1	0	1	2	1	1	1	0	1	1	1	1	1	0	1	1	1
0	1	0	4	1	1	3	4	3	3	0	1	0	1	1	0	1	0	1	2	3	1	1	1	1	1	0	0	0	0	1	0	0
0	0	0	1	0	3	3	4	3	3	0	1	2	0	0	1	1	1	0	2	2	1	1	1	1	1	1	1	0	1	1	1	1
0	0	0	2	0	2	1	5	3	2	0	0	2	1	0	1	0	1	0	2	2	1	1	0	1	1	1	1	1	0	1	1	1
2	0	1	1	0	1	0	3	2	2	0	0	2	1	0	0	1	0	1	2	2	1	1	1	1	1	0	1	1	0	1	1	1
0	1	0	4	0	1	3	4	1	3	0	0	2	0	0	1	1	1	1	2	2	1	1	1	1	1	1	1	0	0	0	1	0
0	1	0	3	1	1	3	4	2	2	0	0	0	0	0	1	1	1	0	2	1	1	1	1	1	1	1	1	0	0	1	1	1
0	1	0	4	0	1	3	4	3	2	0	1	0	1	0	1	1	1	1	2	1	1	1	1	1	1	1	1	1	0	1	1	1
0	1	0	4	0	1	4	4	4	4	1	0	0	1	0	1	0	1	0	1	0	1	1	0	1	0	1	1	1	1	1	1	1
0	1	0	1	0	2	3	4	1	1	0	1	2	0	0	1	0	0	0	2	2	1	1	1	1	1	1	1	1	1	1	1	1
0	0	0	2	0	1	3	4	3	3	0	1	2	0	0	0	0	1	0	2	1	1	1	1	1	1	1	1	1	0	1	1	1
0	1	0	2	0	1	3	5	3	3	0	0	0	1	1	1	0	0	1	2	3	1	1	1	1	1	1	1	1	0	1	1	1
0	0	0	1	0	3	4	4	3	3	0	1	2	0	0	1	0	1	0	2	1	1	0	0	0	0	1	1	1	0	0	0	1
0	1	0	4	1	2	3	4	2	3	0	0	0	1	1	0	0	0	0	2	3	1	1	1	1	1	1	1	1	0	1	1	1
1	0	1	2	0	1	2	5	1	1	0	0	0	1	0	0	1	0	1	1	1	1	0	1	1	1	1	0	1	0	1	1	1
0	0	0	2	0	2	3	4	3	2	0	1	0	0	0	0	1	1	1	1	0	0	0	0	0	0	0	0	1	0	1	0	1
2	1	0	0	0	1	1	0	0	0	0	0	0	1	1	0	1	0	1	2	2	1	1	1	0	1	1	0	1	1	1	1	1
0	1	0	2	0	2	3	4	2	3	0	1	0	1	0	1	0	1	1	2	1	1	0	1	1	1	0	1	0	0	1	1	1
1	1	0	2	1	0	0	5	3	2	0	0	2	0	0	1	1	1	1	2	1	1	1	0	1	0	0	1	1	0	1	1	0
0	1	0	2	0	1	3	4	3	3	0	1	2	0	0	1	0	1	0	1	1	1	1	0	0	1	1	1	1	1	0	1	1
1	0	2	2	0	1	2	4	3	3	0	0	2	1	0	1	0	0	0	2	3	1	1	1	1	1	1	1	1	1	1	1	1
0	0	0	4	1	1	4	4	3	3	0	1	0	0	0	1	0	1	1	2	2	1	1	1	1	1	1	1	1	1	1	1	1
0	0	0	0	0	0	3	4	3	3	0	0	2	1	0	1	0	0	0	2	2	1	0	1	1	1	0	0	0	0	1	1	1
0	0	0	4	0	1	3	4	2	3	0	1	2	0	0	1	0	1	1	3	1	1	1	0	1	0	0	1	1	1	1	1	0
0	1	0	4	1	0	3	4	1	1	0	1	0	0	0	0	0	0	1	2	2	1	1	1	1	1	1	0	1	1	1	1	1
0	0	0	1	0	1	3	4	4	1	0	1	0	1	0	0	1	1	1	1	0	1	1	1	1	1	0	0	1	0	1	1	1
0	0	0	4	0	1	3	4	4	3	0	1	0	0	1	1	0	0	0	2	1	1	0	1	1	1	0	1	0	0	1	1	1
0	0	0	2	0	1	3	4	3	3	1	1	1	1	0	1	0	0	0	2	2	1	0	1	1	1	1	1	1	1	1	1	1
0	1	0	4	0	1	3	4	3	3	0	1	0	0	0	0	1	1	0	2	1	1	1	1	1	1	1	1	1	1	0	1	1
0	0	0	4	0	1	3	4	2	3	1	1	0	1	1	0	1	1	1	2	2	1	1	1	1	1	1	1	1	0	1	1	1
0	1	0	2	0	0	1	5	1	1	0	0	0	1	0	1	1	0	1	2	2	1	1	1	1	1	1	1	1	1	1	1	1
0	1	0	4	0	1	0	4	3	3	0	1	2	1	0	0	0	1	0	2	3	1	1	1	1	1	1	1	1	0	1	1	1
1	1	0	2	0	1	3	4	3	1	0	0	0	0	1	0	0	1	1	2	2	1	1	1	1	1	1	1	1	1	1	1	1
0	0	0	3	0	2	3	4	3	3	0	1	2	0	0	1	1	1	0	2	2	1	1	1	1	1	1	1	0	1	1	1	1
1	0	0	2	0	1	2	3	1	1	1	0	2	1	0	1	0	0	0	2	2	1	0	1	1	1	1	1	1	1	1	1	1
0	1	0	1	0	1	3	4	1	1	0	0	2	1	0	1	0	0	0	3	3	1	1	1	1	1	0	1	1	0	0	1	1
0	0	0	4	1	1	3	4	2	2	0	1	0	1	0	1	1	1	0	2	1	1	1	1	1	1	1	1	1	0	1	1	1
0	1	0	2	1	2	3	4	3	3	0	1	0	1	0	0	0	0	1	2	2	1	1	1	1	1	0	0	1	0	1	1	1
0	0	0	4	0	0	4	4	3	3	0	1	0	0	0	1	1	0	1	2	2	1	0	0	1	1	1	0	1	1	1	1	1
0	0	0	2	0	2	3	4	2	3	0	1	2	1	0	1	1	1	0	2	1	1	1	1	1	1	0	1	1	1	1	1	1
0	0	0	4	0	1	3	4	1	0	0	1	0	1	1	1	1	1	1	1	1	0	0	0	0	0	0	0	0	0	0	0	0
0	0	2	4	0	1	3	4	2	2	1	1	0	1	0	1	0	1	0	2	2	1	0	0	0	1	1	1	0	0	0	1	1
0	1	2	2	0	0	3	4	1	1	0	0	2	0	0	1	0	1	0	2	2	1	1	1	1	1	1	1	1	0	1	1	1
0	1	0	2	0	2	3	3	2	1	0	0	2	1	1	1	1	1	0	2	1	0	1	0	0	0	1	1	1	1	1	1	1
0	0	0	0	0	2	3	4	3	3	0	1	2	1	0	1	1	0	1	2	1	0	1	0	1	1	1	0	1	0	1	1	0
0	0	0	0	0	2	3	4	4	3	0	1	2	1	0	1	1	1	0	2	0	1	1	1	1	1	1	1	1	1	1	1	1
0	1	2	2	0	1	3	6	1	3	0	0	0	1	0	1	0	1	0	2	1	1	1	1	1	1	0	1	1	1	1	1	1
1	0	0	1	0	1	2	6	1	1	1	1	2	1	0	0	1	0	0	1	1	1	0	1	1	1	0	1	0	1	1	1	1
3	0	1	2	0	2	5	6	1	1	1	1	0	1	1	0	0	0	0	0	0	1	1	1	1	1	1	1	1	1	1	1	1
0	0	0	0	1	1	3	4	3	3	0	1	0	1	0	1	0	0	0	1	3	1	1	0	1	0	0	0	1	1	1	1	1
0	1	0	4	1	1	3	4	2	2	0	1	0	0	0	0	0	0	1	1	1	1	1	1	1	1	0	1	1	0	1	1	1
0	1	0	2	1	1	3	4	3	2	0	0	0	1	0	0	1	0	0	2	2	1	1	1	1	1	1	1	1	1	1	1	1
0	1	0	1	0	2	3	4	1	2	0	0	0	1	0	0	1	0	1	1	1	1	0	1	0	0	1	1	0	0	1	1	1
0	1	0	4	0	1	4	4	3	3	0	1	2	0	0	1	0	1	0	3	1	1	1	1	1	0	1	1	1	1	1	1	0
1	1	1	1	0	1	0	3	1	1	0	0	2	1	0	0	1	0	1	2	1	1	1	1	1	1	0	1	0	0	1	1	1
1	1	0	1	0	2	1	5	2	1	0	1	0	0	1	0	0	0	1	1	1	1	0	0	0	1	0	1	1	0	1	1	1
1	1	0	4	0	0	2	6	2	3	1	1	2	1	0	1	0	1	0	2	2	1	1	1	1	1	1	1	1	0	1	1	1
1	1	0	2	0	1	2	5	2	3	0	0	2	0	0	1	1	1	1	2	1	1	0	1	1	1	1	1	1	1	1	1	1
2	0	1	0	0	1	2	5	0	0	1	0	2	0	1	0	1	0	1	2	1	1	0	0	0	1	0	0	1	1	1	1	1
0	1	0	4	0	1	4	4	1	2	0	0	0	0	0	0	0	1	0	2	2	1	0	1	1	1	1	1	0	0	0	1	1
0	1	0	4	0	2	3	4	1	2	0	0	0	1	1	1	1	1	1	2	1	1	1	1	1	1	1	1	0	1	0	0	1
0	1	0	4	1	2	3	4	1	1	0	0	0	0	1	0	1	0	1	2	1	1	1	1	1	1	1	1	1	1	1	1	1
0	1	0	4	0	1	1	5	3	3	0	1	0	1	0	1	0	0	0	3	3	1	1	1	1	1	1	1	1	1	1	1	1
0	1	2	2	1	2	0	5	3	4	0	0	0	1	0	0	0	0	1	2	2	1	1	1	1	1	1	0	1	0	1	1	1
1	1	1	2	0	1	1	5	2	3	0	0	0	1	1	0	0	0	0	3	3	0	1	1	1	1	1	1	1	1	1	1	1
0	0	0	3	0	2	3	4	2	3	0	1	2	1	0	1	0	1	0	1	1	1	1	1	1	1	1	1	1	1	1	1	1
0	1	0	4	1	1	3	4	1	2	1	0	2	1	0	1	0	0	0	2	1	1	1	1	1	1	1	1	1	0	1	1	1
1	0	0	4	1	1	3	4	3	3	0	0	2	0	0	0	0	0	1	3	1	1	1	1	1	1	1	1	1	0	1	1	1
1	1	1	2	0	1	2	3	4	2	0	0	0	1	1	1	1	1	1	1	1	1	1	1	1	1	1	1	1	0	1	1	1
0	1	0	4	0	1	3	4	4	3	1	0	0	1	1	0	1	1	1	2	2	1	1	0	1	1	1	1	1	1	1	1	1
0	0	0	2	1	1	3	6	3	1	0	0	0	0	0	1	0	0	1	2	1	0	1	0	0	1	0	0	1	0	0	1	1
0	1	0	4	1	1	3	4	3	1	0	0	0	0	0	0	1	0	1	3	3	1	1	1	1	1	1	1	0	0	1	1	1
1	1	0	4	0	1	1	6	2	2	1	0	0	0	0	0	1	0	1	3	3	1	1	1	1	1	1	1	1	1	1	1	1
1	1	2	1	0	1	1	5	1	1	0	0	2	1	0	0	0	0	1	2	2	1	1	1	1	1	0	1	1	0	1	1	0
0	1	0	2	0	1	3	4	3	3	0	0	2	1	1	1	1	1	1	2	3	1	1	1	1	1	1	1	1	0	1	1	1
0	0	0	4	1	1	0	5	3	2	0	1	0	1	0	1	1	1	0	2	2	1	1	1	1	1	0	0	1	1	1	1	1
1	1	0	4	0	1	1	6	3	3	0	1	0	1	0	1	0	1	0	2	2	1	1	1	1	1	1	1	1	1	1	1	1
0	1	0	4	0	2	3	4	2	3	0	0	0	0	1	0	1	1	1	2	1	1	0	0	0	1	1	1	0	0	1	1	1
0	1	0	2	0	1	5	4	3	3	0	0	0	1	0	1	1	1	1	2	2	1	1	1	1	1	1	1	1	0	1	1	1
1	1	1	1	0	1	2	5	2	1	0	0	0	0	0	1	1	0	1	1	1	1	0	0	0	1	1	1	1	0	1	1	1
0	1	0	4	1	1	3	4	2	1	0	1	0	0	0	1	1	0	1	2	2	1	0	0	1	0	1	0	1	1	1	1	1
0	1	2	4	0	3	3	4	4	4	0	1	2	0	0	0	0	0	1	2	1	1	1	1	1	1	0	1	0	0	1	1	1
0	0	0	3	0	2	3	4	4	3	0	1	0	1	0	1	0	1	1	2	1	1	1	1	1	1	0	1	1	1	1	1	1
1	1	0	2	0	1	3	4	3	3	1	1	0	1	0	1	0	0	0	2	2	1	1	1	1	1	1	1	1	1	1	1	1
1	1	1	4	0	1	2	5	2	2	1	0	0	0	0	1	0	0	1	3	3	1	0	1	1	1	1	1	1	1	1	1	1
3	1	3	2	0	0	0	5	0	0	1	0	0	1	1	0	1	0	0	2	2	0	1	0	1	1	0	1	0	0	1	1	0
0	1	2	4	0	2	3	4	3	2	0	1	0	0	1	0	1	0	1	3	3	1	1	1	1	1	1	1	1	0	1	1	1
0	1	0	3	0	2	3	4	1	2	0	0	2	1	0	0	1	0	1	1	1	1	1	0	1	1	1	1	1	0	1	1	1
1	0	0	1	0	1	3	6	1	1	0	1	0	1	1	1	1	1	1	2	1	1	1	1	1	1	0	1	1	0	1	1	1
0	0	0	4	1	1	3	4	2	2	0	0	0	1	0	0	1	0	1	2	3	1	0	1	1	1	0	1	1	1	0	1	1
0	0	0	1	0	2	4	4	3	3	0	1	0	0	0	1	0	0	0	1	1	0	1	1	1	0	0	0	1	1	1	0	1
0	0	0	2	1	1	3	4	2	2	0	1	0	1	0	1	0	0	0	1	1	1	0	1	1	1	0	0	1	0	1	1	1
0	1	0	4	1	2	3	4	3	3	1	1	0	1	0	0	0	1	0	2	3	1	1	1	1	1	1	1	1	1	1	1	1
1	1	1	4	0	1	0	5	1	1	0	0	0	0	0	0	0	1	0	2	3	1	1	1	1	1	1	1	1	1	1	1	1
1	1	1	2	0	3	2	5	2	3	0	0	2	1	0	0	0	1	0	2	1	1	1	1	1	1	1	1	1	1	1	1	1
0	0	0	1	0	2	3	4	4	3	0	1	0	0	1	1	0	1	1	0	0	1	1	1	1	1	1	1	1	1	1	1	1
0	1	0	3	0	1	2	5	3	2	0	0	0	1	0	1	0	0	1	2	2	1	0	1	1	1	1	1	1	1	1	1	1
0	1	0	4	0	1	3	4	1	3	0	1	0	1	0	1	1	1	0	2	2	1	1	1	1	1	1	1	1	1	1	1	1
1	0	2	1	0	2	4	4	2	3	0	0	0	0	0	0	1	0	1	1	1	1	0	0	0	0	1	1	1	0	1	1	1
0	1	2	4	1	1	3	4	3	3	1	0	0	0	0	0	1	0	0	2	2	1	0	1	1	1	1	1	1	1	1	1	1
0	0	0	2	0	2	3	4	2	3	0	1	2	1	0	1	0	1	0	2	2	1	1	1	1	1	1	1	1	1	1	1	1
0	1	2	2	0	2	3	4	3	3	0	1	0	1	0	0	0	1	0	2	2	1	1	1	1	1	1	1	1	1	1	1	1
0	1	0	4	1	2	3	4	3	3	0	1	0	1	0	1	0	1	0	2	1	1	1	1	1	1	1	1	1	1	1	1	1
1	1	1	2	0	1	0	6	3	3	0	0	0	1	1	0	0	0	1	1	1	1	1	1	1	1	1	1	0	1	0	1	1
0	1	0	1	0	1	3	4	2	2	0	0	2	1	0	0	0	0	1	3	1	1	0	1	1	1	0	0	1	0	0	1	1
1	1	0	2	0	1	2	6	3	3	1	0	0	1	0	1	0	1	1	2	2	1	1	1	1	1	1	1	1	0	1	1	1
0	0	0	0	0	1	1	4	2	3	0	0	2	1	0	0	0	0	1	1	1	1	1	1	1	1	0	0	1	0	1	1	1
0	0	0	0	0	2	3	4	2	0	1	1	2	1	0	1	1	1	1	2	2	1	1	1	1	1	1	1	1	1	1	0	1
0	0	0	3	1	1	3	4	2	2	0	1	2	1	0	1	0	1	1	1	1	1	0	0	0	0	0	1	0	0	1	1	0
0	1	0	4	0	2	3	4	3	3	0	1	2	1	0	0	1	0	1	2	1	1	1	1	1	1	1	1	1	0	1	1	1
0	0	0	4	0	1	3	4	3	3	0	1	0	1	0	1	1	1	1	2	2	1	1	1	1	1	1	1	1	0	1	1	1
0	0	0	1	0	1	4	4	3	2	0	1	2	0	0	1	0	1	0	2	1	1	1	1	1	1	1	0	1	1	1	1	1
0	0	0	1	0	2	3	4	2	3	0	1	0	1	0	1	0	0	0	2	1	1	0	0	0	1	0	0	0	0	1	1	1
2	1	1	2	0	1	1	2	1	2	1	1	2	1	0	1	0	1	0	2	2	1	0	1	1	0	1	1	1	1	1	1	1
0	1	0	2	0	0	3	4	1	1	0	1	0	1	0	1	0	0	0	2	1	1	0	1	1	1	1	1	1	1	1	1	1
0	1	0	2	0	0	3	4	1	1	0	1	0	1	0	1	0	0	0	2	1	1	0	1	1	1	1	1	1	1	1	1	1
0	0	0	2	1	1	3	4	2	3	0	1	2	0	0	0	0	1	0	1	1	0	0	0	0	0	0	0	1	0	1	1	1
0	1	0	1	1	1	3	3	3	3	0	0	2	1	0	0	1	0	0	2	1	1	0	1	1	1	1	1	1	1	1	1	1
1	1	0	3	0	1	2	5	3	3	0	1	2	0	0	1	0	1	0	2	1	1	1	1	1	1	1	1	1	1	0	1	1
1	1	0	1	0	2	2	6	1	2	1	0	2	1	1	1	1	1	1	2	1	1	1	1	1	1	1	1	1	1	1	1	1
0	1	0	2	1	2	3	6	3	3	0	0	2	1	0	1	1	0	0	2	1	1	1	1	0	1	1	1	1	0	1	0	1
1	1	1	2	0	1	1	3	1	1	0	0	2	0	0	0	0	1	0	2	1	1	1	1	1	1	1	1	1	1	1	1	1
0	0	0	4	1	1	3	4	2	2	0	1	0	0	0	1	1	1	1	3	1	1	0	0	0	0	0	1	1	1	0	1	0
1	1	1	1	0	2	0	6	4	4	0	1	2	1	0	1	0	1	1	2	1	1	1	1	1	1	0	1	0	0	1	1	0
0	1	0	4	0	2	3	4	3	3	0	1	0	1	0	0	0	1	0	2	2	1	1	1	1	1	1	1	1	1	1	1	1
0	1	0	4	0	0	3	4	1	1	0	0	0	0	0	1	1	1	0	2	2	1	1	1	1	1	1	1	1	1	1	1	1
1	0	0	2	0	1	3	6	3	3	0	1	1	1	0	0	0	1	0	2	1	1	1	1	1	1	1	1	1	1	1	1	1
1	0	1	3	0	1	0	5	1	0	0	0	0	1	0	0	0	0	1	2	3	1	0	1	1	1	1	1	1	1	1	1	1
0	0	0	1	1	1	3	4	3	0	0	1	2	1	0	1	0	0	0	3	3	1	0	1	0	1	0	0	1	0	1	1	0
0	1	0	4	0	1	3	4	1	2	0	0	2	1	1	1	1	1	0	2	2	1	1	1	1	1	1	1	0	1	1	1	1
0	1	0	1	0	2	1	5	3	1	0	1	2	1	0	1	0	1	0	2	1	1	0	1	1	0	1	0	1	0	1	1	1
1	0	0	3	1	1	5	4	2	3	0	0	0	1	0	1	0	1	0	3	3	1	1	1	0	1	0	0	1	0	1	1	1
0	0	0	4	1	1	3	4	3	2	0	1	0	1	1	0	1	1	0	1	1	1	1	1	1	1	1	0	1	1	1	1	1
0	1	0	3	1	2	3	4	3	3	0	0	0	0	1	0	1	0	1	2	1	1	1	1	1	1	0	1	1	0	1	1	1
0	0	0	2	1	2	3	4	2	1	1	0	2	0	0	1	0	0	1	2	2	1	1	1	1	1	1	1	1	0	1	1	1
0	0	0	4	0	1	4	6	3	3	0	0	0	0	0	1	1	1	0	2	2	1	1	0	1	1	1	1	1	1	1	1	1
0	0	0	4	0	1	4	6	3	3	0	0	0	0	0	1	1	1	0	2	2	1	1	0	1	1	1	1	1	1	1	1	1
0	0	0	2	1	2	3	4	4	2	1	1	0	1	0	1	0	0	0	2	1	1	0	0	0	0	0	1	1	0	0	0	1
0	0	0	2	1	1	3	4	1	2	0	0	0	1	0	0	1	0	0	2	2	1	1	1	1	1	1	1	0	1	1	1	1
0	1	0	2	0	1	3	4	2	1	0	1	2	0	0	0	1	1	1	2	3	1	1	0	1	1	1	1	1	0	1	1	1
0	1	2	2	0	3	3	4	3	3	0	1	0	1	1	1	1	1	1	1	1	0	1	1	1	1	1	1	0	1	0	1	1
0	0	2	2	0	1	5	5	2	2	0	1	2	0	1	1	1	1	1	2	1	1	0	0	1	1	0	0	1	0	1	1	1
0	1	0	2	0	2	4	4	4	3	0	1	2	1	0	1	0	1	0	1	1	1	1	1	0	1	1	1	1	0	1	1	1
1	0	0	2	0	1	3	4	2	2	0	0	2	0	1	1	0	1	0	2	0	1	1	1	1	1	1	1	1	0	1	1	1
1	0	0	2	0	1	3	5	3	1	0	1	0	0	0	0	0	1	0	2	1	1	0	0	0	0	0	1	0	0	1	1	1
1	1	1	1	0	1	2	5	2	2	0	1	2	1	0	1	1	1	1	1	1	1	1	1	1	1	1	1	1	1	1	1	1
0	1	0	0	0	2	3	4	3	3	0	1	0	0	0	1	0	1	0	2	1	1	1	1	1	1	1	0	1	1	1	1	1
1	1	1	1	0	2	1	6	3	3	1	1	2	1	0	1	0	1	0	2	1	1	1	1	1	1	1	0	1	1	1	1	0
0	1	0	4	1	2	3	4	1	1	1	1	0	0	0	0	1	0	1	2	1	1	1	1	1	1	0	1	1	1	1	1	1
0	1	0	2	1	2	3	4	2	2	0	1	0	0	1	1	1	1	1	2	1	1	0	1	1	1	1	1	1	1	1	1	1
0	0	0	1	0	0	1	4	0	1	0	1	2	1	0	0	1	1	1	2	2	1	1	1	1	1	1	0	1	0	1	1	1
1	0	1	2	0	2	0	4	3	3	1	1	0	1	0	1	1	0	1	2	1	1	1	1	1	1	1	1	1	1	1	1	1
1	1	1	2	1	2	2	5	2	2	1	0	2	0	0	0	0	1	1	2	3	1	1	1	1	1	1	1	1	0	1	1	1
0	0	2	4	0	1	3	4	1	1	0	0	0	0	0	1	0	0	0	1	0	1	1	1	1	1	1	1	1	1	1	1	1
0	1	0	4	0	1	3	4	1	3	0	1	0	1	0	1	0	0	1	2	2	1	1	0	1	1	1	1	1	1	1	1	1
1	0	0	4	0	1	2	6	2	2	1	0	0	1	0	0	0	0	1	1	1	1	0	1	1	0	0	0	0	0	1	1	0
0	1	0	1	0	1	3	5	3	3	0	1	0	0	0	1	0	0	1	2	2	0	1	1	1	0	0	0	1	0	1	1	0
0	0	0	2	0	2	3	4	1	2	0	0	2	1	0	0	0	1	0	1	1	1	1	1	1	1	1	1	1	0	1	1	1
1	0	2	2	0	1	0	3	3	1	0	0	2	0	0	0	1	0	0	2	2	1	1	0	1	1	1	1	1	0	1	1	1
0	1	2	1	0	1	3	4	1	1	0	0	0	1	0	0	0	0	1	3	1	0	0	0	0	0	0	1	0	0	1	1	1
0	1	0	2	0	2	3	4	4	3	0	1	0	1	0	1	0	0	1	2	1	1	1	1	1	1	1	1	1	0	1	1	1
1	1	0	4	0	2	3	4	2	1	0	1	0	0	0	1	0	0	0	2	3	1	1	1	1	1	1	1	1	0	1	1	1
0	0	0	2	0	1	2	4	2	2	0	0	1	1	0	1	0	0	0	2	2	1	1	1	0	0	1	0	0	0	1	1	1
1	0	0	1	1	0	1	3	2	1	0	0	2	0	0	1	0	0	1	1	1	1	1	1	0	1	0	1	1	0	1	1	1
0	0	0	0	0	2	3	4	1	0	0	1	2	1	0	0	0	1	0	2	1	1	0	1	0	1	1	1	1	1	1	1	1
1	0	0	1	0	2	4	4	3	2	0	1	0	0	0	1	1	1	0	2	3	1	1	1	1	1	1	1	1	1	1	1	1
1	0	0	0	0	2	2	5	3	0	0	0	2	0	0	1	0	0	0	3	1	1	1	1	1	1	1	1	1	0	1	1	1
0	0	0	4	0	1	3	4	3	3	1	0	2	1	0	0	0	0	1	0	0	1	0	1	0	0	1	1	1	0	1	1	1
0	0	2	2	0	0	3	4	2	3	0	1	0	1	1	1	1	0	1	2	2	1	0	1	1	1	0	0	0	0	1	0	0
1	1	0	2	0	1	1	5	3	3	0	1	2	1	0	1	0	0	1	1	1	1	1	1	1	1	1	1	1	0	1	1	1
0	0	0	2	1	1	3	4	1	2	0	0	0	0	0	0	0	1	1	1	0	0	0	0	0	0	0	0	1	0	0	1	0
0	1	0	4	1	1	0	4	1	3	0	0	0	1	0	0	0	1	1	1	1	1	1	1	1	1	0	1	0	0	1	1	1
0	1	2	4	1	1	4	4	1	0	0	1	2	1	1	1	0	0	1	2	1	1	0	1	1	1	1	1	1	1	1	1	1
0	1	0	2	0	1	3	4	3	3	0	0	0	1	1	0	0	0	1	2	3	1	1	1	1	1	1	1	1	0	1	1	1
0	0	0	1	0	1	4	4	3	1	0	1	2	1	1	1	1	0	0	2	2	1	1	1	1	1	1	1	1	0	1	1	1
0	0	0	4	0	2	3	4	3	2	0	1	2	0	0	0	0	0	1	2	1	1	0	0	1	0	0	0	0	1	0	0	1
1	1	1	2	0	0	0	3	3	2	0	0	2	0	0	0	0	0	1	2	3	1	0	1	1	1	0	1	1	0	1	1	1
0	1	0	4	1	2	3	4	2	2	0	0	2	0	0	0	1	0	0	1	1	1	0	1	1	1	1	1	1	0	1	1	1
1	0	0	4	0	1	3	6	3	3	1	1	2	0	0	1	0	0	0	2	1	1	1	1	0	1	0	0	1	0	1	1	1
0	1	0	2	0	1	3	4	3	3	0	1	0	1	0	1	1	1	1	1	1	1	1	1	1	1	1	1	1	0	1	1	1
0	0	0	3	1	1	3	4	3	3	0	1	0	0	0	0	0	0	1	2	1	1	1	1	1	1	1	1	0	0	1	0	1
0	1	0	2	0	2	3	4	4	3	0	1	0	1	0	1	1	0	0	2	2	1	1	1	1	1	0	1	1	1	1	1	1
1	0	1	2	1	1	2	2	0	0	0	0	0	0	0	0	1	1	1	2	1	0	0	1	0	1	0	0	0	0	1	1	1
1	0	2	4	0	0	4	5	3	2	0	1	2	1	0	1	0	0	0	2	1	1	1	1	1	1	1	1	1	1	1	1	1
1	1	0	2	0	1	0	5	3	3	0	0	0	1	0	1	1	0	0	2	2	1	1	1	1	1	1	1	1	1	1	1	1
0	0	0	2	0	1	3	4	2	1	0	1	2	1	1	0	0	0	1	1	0	0	0	0	0	0	1	0	0	0	1	1	0
0	1	0	3	0	1	3	4	3	2	0	1	2	0	0	0	0	0	1	2	2	1	1	1	1	1	1	1	0	0	0	1	0
0	0	0	2	0	2	3	4	3	1	0	1	2	0	0	1	0	1	0	2	1	1	1	0	1	1	1	1	1	1	1	1	1
0	1	0	4	1	1	3	4	2	3	1	1	0	0	0	0	0	1	0	2	2	1	1	0	1	1	0	1	1	1	1	1	0
0	0	0	3	1	1	2	4	2	3	0	0	2	0	0	0	0	0	1	1	1	1	0	1	0	0	0	0	0	0	1	1	0
0	1	0	2	1	1	3	4	1	3	1	1	0	0	0	1	0	1	0	2	2	1	1	1	1	1	1	1	1	1	1	1	1
1	1	1	2	0	1	2	6	3	3	1	1	0	1	0	1	0	1	0	2	3	1	1	1	1	1	1	1	1	1	1	1	1
1	1	0	2	1	2	1	5	1	3	0	0	0	1	0	0	0	1	0	2	3	0	1	1	1	1	0	0	0	1	1	1	0
1	1	1	1	0	2	0	5	2	2	0	0	0	0	0	1	0	1	0	1	1	1	1	1	1	1	0	0	0	0	1	1	1
0	0	0	4	0	2	3	4	2	3	1	1	0	0	0	0	1	1	0	2	2	1	1	0	1	1	1	1	1	0	0	1	1
1	0	1	0	0	0	0	5	3	0	0	0	2	0	1	0	0	1	1	1	1	1	1	1	1	1	1	1	1	1	1	1	1
1	1	1	1	0	2	1	5	3	0	1	0	2	0	0	1	0	0	1	1	1	0	0	0	0	1	1	1	1	0	1	1	0
0	0	0	4	1	1	3	4	2	2	0	0	0	0	1	0	1	0	1	2	2	1	1	1	1	1	1	1	1	1	1	1	1
0	1	0	1	0	2	0	5	3	3	0	1	2	0	1	1	1	0	1	2	1	1	1	1	1	1	1	1	0	0	1	1	1
0	1	0	2	1	0	3	4	1	2	0	0	0	1	0	1	0	1	0	2	3	1	1	1	0	0	0	1	0	0	1	1	0
0	1	0	4	0	1	3	4	3	3	0	1	0	1	0	1	1	0	1	2	2	1	1	0	1	1	0	0	0	0	0	1	0
1	1	1	1	0	1	3	6	2	1	0	0	0	1	0	0	0	0	1	3	3	1	1	1	1	1	1	1	1	1	1	1	1
0	1	0	3	0	1	3	4	3	2	0	1	2	1	0	0	0	0	1	2	1	1	1	1	1	1	1	1	1	1	1	1	1
0	0	0	2	0	1	3	4	2	2	0	1	2	0	1	0	1	1	1	2	1	1	1	0	1	1	0	0	1	0	1	0	1
0	1	0	3	0	2	3	4	3	3	0	1	0	0	0	0	0	1	1	2	1	1	1	1	1	1	1	1	1	1	1	1	1
0	0	0	2	0	1	3	4	3	3	0	1	2	0	0	0	0	1	1	2	1	1	0	1	1	1	1	0	1	0	1	1	1
2	0	1	1	0	1	2	5	3	3	1	0	2	0	0	0	1	0	0	2	2	1	0	1	0	1	0	1	0	1	1	1	1
1	1	1	2	0	1	0	3	2	1	0	0	2	0	0	0	0	0	1	1	3	1	1	1	1	1	1	1	1	1	1	1	1
1	1	0	2	0	2	3	4	3	3	0	1	0	1	0	1	0	1	0	1	3	1	1	1	1	1	1	1	1	0	1	1	1
1	1	1	2	0	2	1	5	1	1	0	0	0	1	1	0	1	0	1	1	1	1	1	1	1	1	0	1	0	0	1	1	1
1	0	2	2	0	3	2	6	3	3	1	1	2	1	0	0	0	1	0	2	1	1	1	1	0	1	0	1	1	1	1	1	1
0	0	0	2	1	1	3	4	2	3	0	0	2	1	0	1	0	1	1	1	1	1	0	0	1	1	0	0	0	1	0	1	1
0	0	0	2	1	1	3	4	2	3	0	0	2	1	0	1	0	1	1	1	1	1	0	0	1	1	0	0	0	1	0	1	1
0	0	0	4	1	1	0	3	2	3	0	0	0	0	0	0	0	1	1	2	1	1	1	1	1	1	1	1	1	0	0	1	1
0	1	1	1	0	1	3	4	4	3	0	1	2	1	0	1	0	1	0	2	1	0	1	1	1	1	1	1	1	0	1	1	1
0	1	0	2	0	2	3	3	3	2	0	0	2	1	0	1	0	0	1	1	0	1	1	1	1	1	1	1	1	1	1	1	1
1	0	1	2	1	1	1	2	1	1	0	0	0	1	1	0	0	0	0	2	1	0	1	1	1	1	1	1	1	0	1	1	1
0	1	0	2	0	2	3	4	3	3	0	0	2	1	0	1	0	1	0	2	1	1	1	1	1	1	0	1	1	0	1	1	1
1	0	0	0	1	2	1	5	3	3	0	1	2	1	0	0	0	1	0	2	1	1	1	1	1	1	1	0	1	0	1	1	1
1	0	0	2	0	1	2	4	2	1	0	0	0	1	0	0	0	0	1	1	1	0	0	0	0	1	0	0	1	0	1	0	1
0	1	0	4	0	2	3	4	2	3	0	1	2	1	0	1	0	1	0	2	1	1	1	1	1	1	1	1	1	0	1	1	1
0	1	0	0	0	1	3	4	3	3	0	1	0	1	1	1	1	1	1	1	1	1	1	1	1	1	1	1	1	1	1	1	1
0	0	0	2	0	0	3	4	1	1	0	0	0	0	0	0	0	0	1	2	1	1	1	1	1	1	0	0	0	0	1	1	1
0	0	0	4	1	1	3	3	2	2	0	0	0	1	0	0	0	1	1	3	1	1	0	1	1	1	1	1	0	0	1	1	1
0	0	2	4	1	2	3	4	2	3	0	1	2	1	0	0	0	1	0	2	1	1	0	1	1	1	1	1	1	0	1	1	1
0	0	0	2	1	1	3	4	3	3	0	1	2	1	0	1	0	1	0	1	1	1	1	0	1	1	0	0	0	0	1	1	0
0	1	0	4	1	1	3	4	1	3	1	1	0	1	1	1	1	0	1	2	2	1	1	1	1	1	1	1	1	0	1	1	1
1	1	0	2	0	2	2	6	3	3	0	1	2	1	0	1	0	1	0	2	1	1	0	1	1	1	1	1	1	1	1	1	0
0	1	0	1	0	2	3	4	3	3	0	1	0	1	0	1	0	1	0	2	2	1	1	1	1	1	1	0	1	0	1	1	0
0	1	2	1	0	1	3	4	1	2	0	0	0	0	0	0	0	0	1	3	3	1	1	1	1	1	1	1	1	0	1	1	1
0	1	2	4	0	1	3	4	2	3	0	0	0	0	0	0	0	1	0	2	2	1	1	1	1	1	1	1	0	0	1	1	1
0	1	0	4	0	2	3	4	1	2	0	0	0	0	1	0	0	0	1	2	1	1	0	0	1	1	1	1	1	1	1	1	1
0	0	2	4	0	1	3	4	3	3	0	0	0	0	0	1	0	0	0	3	3	1	0	1	1	0	0	1	1	1	1	1	1
0	0	1	2	1	1	5	5	2	1	0	0	2	0	0	1	1	1	1	0	0	1	1	0	1	1	0	1	1	1	1	1	1
0	0	0	4	1	1	3	4	2	1	0	0	0	1	0	0	0	0	1	2	3	1	0	1	1	0	0	0	0	0	1	1	1
0	0	0	4	0	1	3	4	1	2	0	0	0	0	0	0	1	0	0	3	0	0	0	0	0	0	0	0	0	0	1	1	0
0	0	0	4	1	2	3	4	4	4	1	0	0	0	0	0	0	0	1	2	2	1	0	0	0	0	0	1	0	0	1	1	1
0	1	0	3	0	1	4	4	2	1	0	0	2	0	0	0	0	1	0	2	2	1	1	1	1	1	1	1	0	0	1	1	1
0	0	0	4	0	2	3	4	2	1	0	0	0	0	1	1	1	0	0	2	2	1	0	0	1	1	1	0	1	1	1	1	1
1	0	0	2	1	1	2	6	1	3	0	1	2	1	0	0	0	1	0	1	0	1	0	1	1	1	1	0	1	1	1	1	1
0	0	0	1	0	2	0	4	3	3	0	1	2	1	0	1	0	1	0	2	1	1	1	1	1	1	1	1	1	1	1	1	1
1	1	0	2	1	1	2	6	2	3	0	0	2	1	0	1	0	0	0	1	1	1	1	1	1	1	1	1	1	0	0	1	1
0	1	0	4	1	1	4	4	3	3	1	0	0	0	1	1	1	0	1	2	2	1	1	1	1	1	0	0	0	0	1	1	1
0	1	0	0	1	1	3	5	1	2	0	1	2	1	0	0	0	0	1	2	2	1	1	1	1	1	1	1	1	0	1	1	1
0	0	0	4	0	1	3	5	2	3	0	1	0	0	0	0	0	1	1	2	3	1	1	1	1	1	1	1	1	1	1	0	1
0	1	0	2	0	2	3	4	3	3	0	0	2	0	0	1	1	0	0	2	1	1	0	0	0	1	1	1	1	1	1	1	1
0	0	0	2	0	1	3	4	4	3	0	1	0	0	0	1	1	0	0	2	1	1	1	1	1	0	0	0	1	0	1	1	1
0	0	0	4	1	1	3	4	3	1	0	0	0	0	0	0	0	1	0	2	1	1	1	0	1	0	1	1	1	0	1	1	1
1	1	0	3	0	1	2	4	0	0	0	0	2	1	0	0	0	0	1	2	1	1	1	1	1	1	1	1	1	1	1	1	1
0	1	0	4	1	1	3	4	1	2	0	0	0	1	1	0	1	0	1	2	3	1	1	1	1	1	1	1	1	0	1	1	1
0	1	0	4	0	1	3	4	1	1	0	0	0	1	0	1	1	0	0	2	1	1	1	1	1	1	1	1	1	1	1	1	1
0	0	0	4	0	3	4	4	3	3	0	0	0	1	0	0	0	1	0	2	1	1	1	1	1	1	1	1	1	1	1	1	1
0	1	0	4	0	1	3	4	3	3	0	0	2	1	1	0	1	0	1	2	2	1	0	0	0	1	0	1	1	0	1	1	1
0	0	0	2	1	1	3	4	1	1	0	0	0	0	1	0	1	0	1	2	3	1	1	1	0	0	0	0	0	0	1	1	1
1	0	1	2	0	2	2	5	2	0	0	0	0	1	1	0	0	0	1	1	1	1	0	0	0	1	1	1	0	1	1	1	1
0	1	0	4	1	1	4	4	3	1	0	1	0	0	1	1	1	1	1	2	2	1	1	1	1	1	1	1	0	0	1	1	1
0	1	0	4	1	1	3	4	3	3	0	0	2	1	1	1	1	1	1	3	1	1	0	1	1	1	0	1	1	0	0	1	1
0	0	0	2	0	1	4	4	3	3	0	0	1	1	0	1	0	1	0	2	2	1	1	0	1	1	0	1	1	1	1	1	1
0	1	0	2	1	2	3	4	1	1	0	1	0	1	0	0	1	0	0	3	1	1	0	1	1	1	1	1	0	0	1	1	1
0	0	0	2	1	1	3	4	2	2	0	1	2	0	0	1	0	0	0	2	1	1	1	1	1	1	0	1	1	1	1	1	1
0	0	0	2	1	2	3	4	3	3	0	0	0	1	0	0	1	0	1	3	2	1	1	1	1	0	0	0	1	0	1	1	1
0	1	0	4	0	2	3	4	3	3	0	1	0	0	0	0	1	1	1	2	1	1	0	0	0	0	1	1	1	0	1	1	1
0	1	0	4	0	2	3	4	3	3	0	1	0	0	0	0	0	1	0	2	2	1	1	1	1	1	1	1	0	1	1	1	1
0	0	0	4	1	1	3	4	1	1	0	0	0	0	0	0	0	1	0	2	3	1	1	1	1	1	1	1	1	1	1	1	1
0	0	0	4	1	1	3	4	2	2	0	0	0	1	1	1	0	0	0	2	2	1	0	0	1	1	1	0	1	1	1	1	0
0	1	0	2	0	0	3	4	2	1	0	1	2	0	0	0	1	0	1	2	2	0	1	0	1	1	0	0	1	1	1	1	1
0	1	0	4	0	1	3	4	3	3	1	0	0	1	0	0	1	0	1	2	1	1	1	1	1	1	1	0	1	0	1	1	1
0	1	0	2	0	1	3	4	4	2	0	1	0	1	0	1	0	1	1	2	2	1	1	1	1	1	1	1	1	1	1	1	1
0	0	0	2	0	1	1	4	2	2	0	0	2	0	0	0	0	0	1	2	1	1	0	0	1	1	1	1	1	0	1	1	1
0	1	0	4	1	1	3	4	2	2	0	0	0	1	1	1	1	1	1	2	2	1	1	1	1	1	1	1	1	1	1	1	1
0	1	0	2	0	2	3	4	3	3	0	1	0	1	0	0	1	0	1	2	1	1	1	0	0	1	0	0	1	0	1	1	1
0	0	0	3	0	1	3	4	1	0	0	1	0	1	0	1	0	0	0	2	1	1	1	0	1	1	0	0	0	0	0	1	1
0	1	2	2	1	2	3	4	3	3	0	0	0	1	0	1	1	1	1	2	1	1	1	1	1	1	0	1	0	0	1	1	0
0	1	0	4	0	1	3	4	3	3	0	0	0	0	1	0	0	0	1	1	0	0	0	0	0	0	0	0	0	0	0	1	1
0	1	0	2	0	1	3	3	1	2	1	0	2	0	0	0	0	1	0	2	1	0	1	1	1	1	0	0	1	0	1	0	1
0	1	0	4	1	1	3	4	2	3	0	0	0	0	0	0	1	0	0	3	3	1	1	1	1	1	1	1	1	0	1	1	1
0	0	0	4	0	1	0	4	2	2	0	0	0	0	0	1	0	0	0	2	2	1	1	1	1	1	0	0	1	1	1	0	1
0	0	0	4	1	1	3	4	2	1	0	1	0	1	0	0	0	1	1	2	2	1	0	1	0	0	0	0	1	0	1	1	0
0	1	0	2	0	1	0	5	3	3	0	1	2	1	0	0	1	0	1	1	1	1	1	1	1	1	0	1	1	0	1	1	1
0	1	0	4	0	2	3	4	3	1	0	0	0	1	0	1	1	0	1	2	1	1	1	1	1	1	1	0	0	0	1	1	1
0	1	0	1	0	2	3	4	1	3	0	1	0	1	0	1	0	1	1	2	3	1	1	1	1	1	1	1	0	1	1	1	1
0	1	0	4	1	1	3	4	2	2	0	0	0	0	0	0	0	1	0	2	1	1	0	1	1	1	0	1	1	0	1	1	1
0	0	0	1	0	1	3	4	4	3	0	1	2	0	0	1	0	0	0	3	0	1	1	0	1	1	0	1	1	0	1	1	0
0	1	0	4	1	2	3	4	2	3	0	0	0	0	0	0	1	1	1	2	3	1	0	1	1	1	1	1	1	1	1	1	1
0	1	0	2	0	2	3	4	3	3	0	1	0	1	1	1	1	1	1	2	1	1	1	1	1	1	1	1	1	1	1	1	1
0	1	1	4	1	1	3	4	1	1	0	0	0	0	1	0	0	0	0	3	3	1	1	1	1	1	1	1	1	1	1	1	1
0	1	0	4	0	0	0	5	2	2	0	1	2	1	1	1	1	1	1	2	2	1	0	0	1	1	1	1	1	1	1	1	1
0	1	0	4	0	0	0	5	2	2	0	1	2	1	1	1	1	1	1	2	2	1	0	0	1	1	1	1	1	1	1	1	1
0	1	0	4	0	1	4	4	3	2	0	0	2	0	0	1	1	1	1	2	3	1	0	1	1	1	0	1	0	0	1	1	1
0	1	0	2	1	1	4	4	3	2	0	1	0	1	0	1	1	0	1	1	0	1	0	0	0	0	1	1	0	0	1	1	1
0	1	0	4	0	1	3	4	3	1	0	1	0	0	0	0	0	0	1	2	1	1	1	1	1	1	0	0	1	0	1	1	0
0	0	2	4	1	0	3	4	3	1	0	0	0	0	1	0	1	0	0	2	1	1	1	1	1	1	1	1	1	0	1	1	1
0	1	2	4	1	1	3	4	3	3	0	0	0	1	0	1	0	0	1	2	1	1	0	0	1	1	1	1	1	0	1	1	1
0	1	0	4	0	0	3	4	3	3	0	1	0	1	0	1	0	0	1	2	2	1	1	1	1	1	1	1	1	0	1	1	1
0	1	0	4	1	0	3	4	3	2	0	1	0	0	0	1	1	0	0	3	3	1	0	0	1	0	1	1	1	0	1	1	1
0	0	0	4	1	1	3	4	1	1	0	0	0	0	0	0	0	0	1	1	0	1	0	0	0	0	0	0	1	0	1	1	0
0	1	0	4	1	1	3	4	3	3	0	0	0	0	1	0	0	0	0	2	1	1	1	1	1	1	0	1	1	0	1	1	1
0	0	0	4	0	1	3	4	3	3	0	0	0	1	0	1	1	1	1	2	2	1	1	1	1	1	1	1	1	1	1	1	1
0	0	2	2	0	2	3	4	3	2	1	1	2	1	0	1	1	0	1	2	1	1	1	1	1	1	1	1	0	0	1	1	1
0	0	0	4	1	1	3	4	1	3	0	1	0	1	1	1	1	1	1	3	3	1	1	1	1	1	1	0	1	1	1	1	1
0	0	0	4	1	1	3	4	3	2	0	1	0	1	0	0	1	0	1	2	1	1	0	0	0	1	0	0	1	0	0	1	0
0	0	0	4	0	1	3	4	3	3	0	0	0	0	0	0	1	1	1	1	1	1	0	0	1	1	1	1	1	0	0	1	0
0	0	0	3	0	1	4	4	2	2	0	0	0	1	0	0	0	1	0	3	1	1	1	1	1	1	0	0	1	0	1	1	1
0	0	0	4	0	2	3	4	1	2	0	0	0	0	1	0	0	1	1	2	1	1	1	1	1	1	0	0	1	0	1	1	1
1	1	0	2	0	2	5	5	1	2	1	0	0	1	1	0	0	0	1	2	2	1	0	1	1	1	1	1	1	1	1	1	1
0	1	2	4	1	0	3	4	3	3	0	0	0	1	0	1	1	1	1	2	2	1	1	1	1	1	1	1	1	0	1	1	1
1	0	0	3	1	1	2	6	3	2	0	0	2	1	0	0	0	1	0	2	2	1	0	1	1	1	0	0	1	1	1	1	1
0	1	2	4	1	1	3	6	2	3	1	0	0	1	1	0	0	0	1	2	1	1	1	1	1	1	1	1	0	0	0	1	0
0	0	1	4	1	1	1	5	3	2	1	0	0	1	0	0	0	1	0	1	1	1	1	1	0	0	0	1	1	0	1	1	1
0	0	0	2	0	1	3	4	3	2	1	0	0	0	0	0	0	1	0	2	1	1	0	1	1	1	1	1	0	0	1	1	1
0	1	0	0	0	1	0	4	3	3	0	1	0	1	0	0	1	0	0	2	2	1	1	1	1	1	1	1	0	0	1	1	1
1	1	0	4	0	2	2	6	3	2	0	1	0	1	0	0	0	1	0	2	2	1	0	1	1	1	1	0	1	0	1	1	1
0	0	0	2	1	2	3	4	3	3	0	0	2	0	0	1	0	1	1	2	1	1	1	1	1	0	1	1	1	0	0	1	1
0	0	0	3	1	1	3	4	3	3	0	1	2	1	0	1	0	0	0	1	0	1	1	1	1	1	0	0	1	0	1	1	1
0	1	0	2	0	2	3	4	1	1	0	1	2	1	0	1	0	0	0	2	1	1	1	1	1	1	1	0	1	0	1	1	1
0	0	0	4	1	1	3	4	3	2	1	0	0	1	0	1	0	1	1	2	0	1	1	1	1	1	1	1	1	1	1	1	1
0	1	0	4	0	2	3	4	3	3	0	0	2	0	0	1	1	1	0	2	3	1	0	1	1	1	1	1	1	1	1	1	1
1	0	0	4	0	1	1	5	3	3	0	1	0	1	0	1	0	1	0	2	2	1	1	1	1	1	1	1	1	1	1	1	1
0	1	2	4	1	0	3	4	1	1	0	0	0	0	1	0	1	0	1	2	2	1	1	1	1	1	1	1	1	0	1	1	1
0	1	0	4	1	1	3	4	3	3	0	0	0	1	0	0	0	0	1	3	3	1	1	1	1	1	1	1	1	0	1	1	1
1	1	2	3	0	1	0	5	3	3	0	0	2	1	1	1	1	1	1	2	1	1	1	1	1	1	0	1	1	0	1	1	1
0	0	0	0	0	1	3	4	0	1	0	1	2	1	0	0	1	0	1	2	2	1	0	0	1	1	0	0	0	1	1	1	1
0	0	0	0	0	2	3	4	3	3	0	1	0	1	0	0	1	0	0	2	2	1	0	0	1	1	1	1	1	0	1	1	1
1	1	1	1	0	1	2	4	3	3	1	0	2	1	0	0	0	0	1	2	2	1	1	1	1	1	1	1	1	1	1	1	1
0	0	0	4	1	1	3	4	3	3	0	1	0	1	1	1	1	0	1	2	3	1	1	1	1	1	1	1	0	0	1	1	1
1	0	1	2	0	0	2	6	3	2	0	0	0	0	0	1	1	1	1	2	2	1	0	1	1	1	1	1	1	0	1	0	1
0	1	0	4	1	0	3	4	2	1	0	0	0	1	0	0	0	1	0	2	2	1	1	1	1	1	1	1	1	1	1	1	1
1	1	1	2	0	1	0	5	3	3	0	0	0	1	0	0	1	0	0	2	1	1	1	1	1	1	1	0	1	0	0	1	1
0	0	2	2	0	2	4	4	3	3	0	1	0	1	0	1	1	1	0	1	0	1	0	1	1	1	1	1	1	1	1	1	1
1	1	0	2	1	3	3	4	3	1	0	1	2	0	0	1	0	0	0	2	2	0	1	1	1	1	0	0	1	0	1	1	0
0	0	0	2	0	2	3	4	3	3	0	1	2	1	0	0	0	1	0	2	1	1	0	1	0	1	1	1	1	0	1	1	1
1	0	0	2	1	0	3	4	3	3	0	0	0	1	0	0	0	0	1	2	2	1	1	1	1	1	1	1	1	1	1	1	1
0	1	2	4	1	2	3	4	1	1	0	0	0	1	1	0	0	0	0	2	2	1	0	0	1	1	0	1	0	0	1	1	0
0	1	2	2	1	1	3	4	3	0	0	1	0	0	0	1	1	0	1	2	1	1	1	1	1	1	0	0	1	1	1	1	1
1	1	0	2	0	1	0	5	3	3	0	0	2	0	0	0	1	1	1	1	3	1	0	1	1	1	1	1	1	1	1	1	1
0	1	0	4	0	2	3	4	2	3	0	0	0	1	0	0	1	0	1	3	2	1	0	1	1	1	1	1	1	0	1	1	1
1	0	0	2	1	2	3	4	2	1	0	0	2	1	0	0	0	1	1	1	1	0	1	0	0	1	1	1	1	0	0	1	1
0	0	0	4	0	1	3	4	1	3	0	0	2	0	1	0	1	0	0	3	3	1	0	1	0	1	0	1	1	0	1	1	1
0	1	0	2	0	2	3	4	4	4	1	0	2	1	0	1	0	1	1	3	3	1	1	1	1	0	1	1	0	0	0	1	1
1	0	0	3	1	1	3	4	1	3	0	0	2	1	1	0	1	0	1	3	1	0	1	1	1	1	1	0	1	0	1	1	1
0	1	0	2	0	1	3	4	1	2	0	1	2	0	0	1	0	1	0	2	1	1	1	0	0	0	1	1	0	0	1	1	1
0	1	0	3	0	2	3	4	3	3	1	1	0	0	0	0	1	1	0	2	2	1	0	1	1	1	1	1	1	0	1	1	0
0	1	0	4	1	2	3	4	3	3	0	1	0	0	0	0	1	0	0	2	1	1	1	1	1	1	1	1	1	1	1	1	1
0	0	0	1	0	0	5	4	2	2	0	0	0	0	0	0	0	1	1	1	1	1	1	1	1	1	1	0	1	0	1	1	1
1	1	0	2	0	2	2	5	3	3	0	0	0	1	0	1	0	1	1	1	1	1	1	1	1	1	1	1	1	1	1	1	1
0	0	0	1	0	1	3	4	3	2	0	1	0	1	1	1	1	1	1	1	1	1	0	0	0	0	1	1	0	0	1	1	1
1	1	1	2	1	1	2	5	3	3	0	0	0	1	0	1	0	1	0	2	2	1	0	1	1	1	1	1	1	1	1	1	0
1	0	0	2	0	1	2	5	2	2	0	1	2	1	0	1	0	1	0	2	1	1	1	1	1	1	1	0	1	1	1	1	0
0	1	0	2	0	1	3	4	2	3	0	1	0	1	0	1	0	0	1	2	1	1	1	1	1	0	1	1	1	0	1	1	1
0	0	0	4	0	2	3	4	4	3	0	1	2	0	0	1	0	0	1	2	1	1	1	0	1	1	1	1	0	1	1	1	1
0	0	0	4	1	1	4	4	1	0	0	0	0	0	1	1	1	0	0	1	1	1	1	0	1	1	0	0	1	0	1	1	1
1	0	0	0	0	2	3	4	0	0	0	0	0	1	0	1	0	0	0	2	2	1	1	1	1	1	0	1	1	1	1	1	1
0	1	0	4	1	1	3	4	3	3	0	0	0	1	1	0	0	0	1	2	1	1	0	1	1	1	1	1	1	1	1	0	1
1	0	2	2	1	1	2	5	2	1	1	0	2	1	0	1	0	1	0	3	1	1	1	1	0	1	1	1	1	0	1	1	1
0	0	0	4	0	1	3	4	2	2	0	1	2	0	0	0	1	1	0	3	3	1	0	1	1	1	1	1	1	0	1	1	1
0	0	0	4	0	1	3	4	3	3	0	1	0	1	0	0	0	0	1	2	1	1	0	0	1	0	0	1	1	1	1	1	1
0	0	0	2	0	1	3	4	2	2	0	1	0	0	0	0	0	1	1	2	1	1	1	1	1	1	1	1	1	1	1	1	1
1	1	1	1	0	1	2	5	3	3	0	0	2	1	0	1	0	0	0	3	3	1	1	1	1	1	1	1	1	0	0	1	1
1	1	2	0	0	2	4	4	3	3	0	0	2	0	1	1	1	0	1	2	3	1	1	0	1	1	1	1	1	1	1	1	1
1	0	0	2	0	2	1	5	1	1	0	1	2	1	0	1	1	1	0	2	2	1	1	1	1	1	0	0	1	1	1	1	1
0	1	0	4	0	1	3	4	2	3	0	1	0	1	0	1	0	1	0	2	1	1	1	1	1	1	1	1	1	0	1	1	1
0	0	0	4	1	1	3	4	2	2	0	0	0	1	1	0	0	0	1	3	3	1	1	1	0	1	0	1	1	0	1	1	0
0	1	0	2	0	1	3	4	3	3	0	0	2	1	0	1	1	0	1	2	1	1	1	1	1	1	1	1	1	0	0	1	1
0	1	0	4	1	1	3	4	3	2	0	1	0	0	0	1	0	1	0	2	2	1	1	1	1	1	1	0	1	0	1	1	1
0	1	0	4	0	1	3	4	1	2	0	0	0	1	0	0	0	0	1	2	2	1	1	1	1	1	1	1	1	0	1	1	1
0	0	0	4	1	0	3	4	1	3	0	0	0	0	0	0	1	1	0	2	1	1	0	1	1	0	1	1	1	0	1	1	1
0	0	0	2	0	0	3	4	1	1	1	1	2	1	0	0	0	0	1	2	2	1	1	1	1	1	1	1	1	1	1	1	1
1	1	0	4	1	1	1	4	2	3	0	0	0	0	0	1	1	1	0	2	1	1	1	1	1	1	1	1	0	0	1	1	1
0	0	0	4	0	2	0	5	3	3	0	1	0	1	0	1	1	1	0	2	1	1	1	0	1	1	1	1	1	0	1	1	1
1	1	0	2	0	1	2	5	3	2	1	0	2	1	0	1	1	1	1	1	1	1	0	1	1	1	1	1	1	0	1	1	1
0	1	0	0	0	2	3	4	1	0	0	1	2	1	1	1	1	1	1	1	1	1	1	1	1	1	0	1	0	1	1	1	1
1	1	1	2	0	2	3	4	2	2	0	0	0	1	1	0	1	0	1	3	3	1	1	1	1	1	0	0	0	0	1	1	1
0	0	0	2	1	1	1	5	2	2	0	1	2	1	0	0	0	1	0	2	1	1	1	1	1	1	1	0	1	0	1	1	1
0	0	3	1	0	0	3	4	1	1	0	0	0	1	0	0	0	1	0	2	2	1	1	1	1	1	1	0	1	0	1	1	1
1	1	1	3	0	2	2	5	3	3	1	1	2	0	0	1	1	0	1	2	1	1	0	1	1	0	0	1	1	0	1	1	1
1	0	1	4	0	1	2	5	1	1	1	0	0	0	0	0	1	0	1	1	1	1	1	1	1	1	0	0	0	0	1	1	1
1	0	1	2	1	0	1	3	2	1	0	0	0	0	0	0	0	0	1	3	3	1	1	1	1	1	1	1	1	1	1	1	1
1	1	1	2	1	1	3	4	1	1	0	0	2	0	0	0	0	0	1	3	3	1	1	1	0	1	1	1	1	0	1	1	0
1	0	0	4	0	1	1	5	3	2	0	0	0	1	0	1	1	0	1	1	0	1	0	0	0	1	0	0	1	1	0	1	1
0	1	0	2	0	1	3	4	1	3	0	1	2	1	0	1	0	1	0	1	1	0	1	1	1	1	1	0	1	1	1	1	1
0	1	0	4	1	2	3	4	3	3	0	1	0	1	1	1	1	0	1	2	2	1	1	1	1	1	1	1	1	1	1	1	1
1	1	1	2	0	1	0	5	3	3	0	0	0	1	0	1	0	0	0	2	3	1	1	1	1	1	0	0	1	1	1	1	1
1	0	1	1	0	0	1	5	3	0	0	1	1	1	0	1	1	0	0	1	0	1	1	1	1	1	0	0	1	0	0	0	0
1	1	0	2	1	1	0	3	3	1	0	0	0	0	1	0	0	0	0	3	2	1	1	1	1	1	1	1	1	1	0	1	1
2	0	1	2	0	2	2	6	3	3	1	1	0	1	0	1	0	1	1	2	2	1	0	1	1	1	1	1	1	1	1	1	1
1	0	1	2	1	1	2	5	3	1	1	0	0	1	1	0	1	0	1	2	2	1	1	1	1	1	1	1	1	0	1	1	1
0	1	0	0	0	2	3	4	3	3	1	1	0	1	0	1	0	1	0	2	1	1	0	1	1	0	1	1	1	0	1	1	1
2	0	1	2	1	1	0	5	3	3	0	0	0	1	0	1	0	1	0	2	1	1	1	1	1	1	1	1	1	1	1	1	1
1	1	0	2	0	1	0	5	3	3	1	1	0	1	0	0	0	1	0	2	2	1	1	1	1	1	1	1	1	0	1	1	1
0	1	0	2	0	1	3	3	2	1	0	0	0	0	0	0	0	0	1	2	2	1	0	1	1	1	1	1	1	0	1	1	1
1	1	0	0	0	1	1	5	1	1	1	0	2	0	1	1	1	1	1	2	3	1	1	1	1	1	1	1	1	1	1	1	1
1	0	1	3	0	0	1	5	1	1	0	0	0	1	1	0	0	0	0	1	1	0	0	0	1	1	0	1	1	0	1	1	1
1	0	1	2	1	0	1	5	3	1	0	0	2	0	0	1	1	1	1	2	2	1	0	1	0	1	0	1	0	0	1	1	1
1	0	1	2	0	1	2	6	3	2	0	1	2	0	0	0	0	0	1	2	1	0	0	0	0	0	0	0	0	0	0	1	0
1	0	1	2	0	1	2	3	1	1	1	0	2	1	0	1	1	1	0	1	0	1	1	0	1	1	1	1	0	0	1	1	1
0	0	0	2	0	1	4	5	1	3	0	0	0	1	1	0	0	1	1	2	1	1	1	0	0	1	1	1	1	1	1	1	1
0	1	0	2	0	2	3	4	2	2	0	0	0	1	0	1	0	1	0	2	1	1	0	1	0	1	1	1	1	0	0	1	0
1	0	0	2	0	1	6	5	2	2	0	0	0	1	1	0	1	0	1	2	1	1	1	1	1	1	1	1	1	0	1	1	1
0	0	0	4	1	1	4	4	1	1	0	1	2	1	0	1	0	1	0	2	1	1	1	1	1	1	1	1	1	1	1	1	1
1	1	1	2	1	1	0	5	3	3	0	0	0	0	0	1	0	0	0	3	3	1	1	1	1	1	1	1	1	1	1	1	1
0	0	0	3	0	2	3	4	3	3	1	1	0	1	0	1	1	1	1	2	1	1	0	1	1	1	0	0	1	1	1	1	1
0	1	0	2	1	1	3	4	1	1	0	1	2	0	1	1	1	1	1	2	3	1	1	1	1	1	1	1	1	1	1	1	1
0	0	0	2	0	0	0	3	1	1	0	0	2	1	0	0	0	1	0	0	0	1	1	0	1	1	1	1	1	1	1	1	1
1	1	1	2	1	1	0	3	1	1	0	0	0	1	0	0	0	0	1	2	2	1	1	1	1	1	1	1	1	0	1	1	1
0	1	2	2	0	1	1	5	1	1	0	0	2	0	0	0	0	0	1	3	1	1	0	1	0	1	1	1	1	0	1	1	1
1	1	1	4	1	1	2	5	2	0	1	0	0	0	0	1	0	1	1	2	2	1	1	1	1	1	1	1	1	1	1	1	1
0	1	0	4	0	1	3	4	3	2	0	1	0	1	0	1	0	0	0	2	3	1	1	1	1	1	1	1	1	1	1	1	1
1	0	1	2	1	0	1	3	3	2	1	0	2	0	1	1	0	0	1	1	1	1	1	1	1	1	1	1	1	1	1	1	1
1	0	0	4	1	1	2	5	3	1	0	0	0	0	0	0	1	0	0	2	2	1	0	1	1	1	1	1	1	0	1	1	1
2	1	1	2	0	1	2	5	3	2	0	0	0	1	0	0	1	1	1	2	1	1	1	1	1	1	1	1	1	0	1	1	1
0	0	0	0	0	1	3	4	3	2	0	1	2	0	0	1	1	1	0	2	1	1	1	1	0	1	0	0	1	0	0	0	1
1	0	0	2	1	0	0	2	1	2	0	0	0	1	1	1	1	1	1	2	2	1	0	1	0	1	1	0	1	0	1	1	1
2	0	1	4	1	2	2	5	1	1	1	1	0	1	0	1	1	1	1	2	2	1	1	1	1	1	1	1	1	0	1	1	1
1	0	1	2	0	0	2	6	3	3	1	1	0	1	0	0	0	1	0	2	2	1	0	1	1	1	1	1	1	0	1	1	1
0	1	0	2	0	1	3	4	3	3	0	0	1	1	1	0	0	0	0	2	2	1	1	1	1	1	1	1	1	1	1	1	1
0	1	0	4	0	2	3	4	2	3	0	0	0	1	0	0	1	1	1	2	2	1	1	1	1	1	1	1	1	1	1	1	1
1	1	1	2	0	2	1	5	3	2	1	0	0	1	0	1	1	0	0	2	1	1	1	1	0	1	0	1	1	1	1	1	1
0	0	0	2	1	2	3	4	2	1	0	1	0	1	0	1	1	1	0	1	1	1	1	1	1	1	0	0	1	0	1	1	1
1	1	1	1	0	0	1	2	1	1	0	0	2	1	0	0	0	0	1	2	2	1	1	1	1	1	1	1	1	1	1	1	1
0	1	0	4	0	1	3	4	3	3	0	1	2	0	0	1	0	1	1	2	2	1	0	0	0	1	1	1	1	0	1	1	1
1	1	1	2	0	1	3	4	3	3	0	0	0	0	0	1	1	1	1	2	3	1	1	0	1	1	1	1	1	1	1	1	1
1	1	1	2	0	1	3	4	3	3	0	0	0	0	0	1	1	1	1	2	3	1	1	0	1	1	1	1	1	1	1	1	1
1	0	0	4	0	0	2	4	1	0	1	0	0	0	1	1	1	1	1	2	1	0	1	1	1	1	1	1	1	1	1	1	1
1	0	1	2	1	1	2	6	3	3	1	0	0	0	0	0	0	1	1	2	2	0	0	0	1	1	0	1	1	1	1	1	0
0	0	0	4	1	1	3	4	1	1	0	1	0	0	0	0	0	1	0	1	1	1	1	0	1	1	1	1	1	0	1	1	1
1	0	1	2	0	2	2	3	2	1	0	0	2	1	1	0	0	0	1	1	1	1	0	0	0	1	0	0	1	1	1	1	1
1	1	1	2	0	1	0	5	2	1	1	1	0	1	0	0	0	1	0	2	1	1	1	1	1	1	1	1	1	1	1	1	1
1	0	0	4	0	1	2	5	2	1	1	0	0	1	0	1	0	0	0	2	2	1	1	1	1	1	1	1	1	0	1	1	1
0	0	2	2	1	1	3	4	3	3	0	1	2	0	0	0	0	1	0	2	1	1	1	1	0	1	0	1	1	1	1	1	1
0	0	0	4	0	3	3	4	4	4	0	1	0	1	0	1	1	1	1	0	0	1	1	1	1	1	1	1	1	1	1	1	1
1	1	1	2	1	1	0	5	1	1	0	1	0	0	0	1	0	1	1	2	1	1	1	1	1	1	1	1	1	0	1	1	1
1	1	0	2	0	1	3	4	2	2	0	0	2	0	0	0	1	1	0	3	3	1	1	1	1	1	1	1	1	1	1	1	1
2	1	1	3	0	1	0	6	4	2	0	0	0	0	0	0	0	0	1	2	1	1	1	1	1	1	1	1	1	0	1	1	1
2	0	1	1	0	0	2	3	2	3	0	0	2	1	0	1	1	1	0	2	2	1	1	1	1	1	1	1	1	1	1	1	1
2	1	1	2	0	1	1	5	1	1	0	1	2	1	1	1	1	0	1	0	0	1	1	1	1	1	0	0	1	1	1	1	1
0	0	2	2	0	2	3	4	3	4	1	1	0	0	0	1	0	0	0	1	0	0	0	1	0	1	0	1	0	1	1	0	1
1	1	0	4	1	1	2	6	3	2	1	0	0	0	0	1	1	1	0	2	1	1	0	1	1	1	0	1	1	0	1	1	1
2	0	1	1	0	2	2	6	3	1	1	1	0	1	0	1	0	0	0	0	0	0	0	0	0	1	0	0	1	0	1	1	1
1	1	1	2	0	1	3	4	2	1	0	0	2	1	0	1	0	0	0	2	1	1	1	1	1	1	1	1	1	1	1	1	1
1	0	1	1	0	0	1	3	2	1	1	0	2	0	0	0	0	0	1	2	2	1	0	1	0	1	1	1	0	1	1	1	1
1	0	0	2	0	0	3	6	3	2	0	0	0	1	0	1	1	0	1	3	1	0	0	0	1	1	1	0	0	1	0	1	1
1	1	2	2	0	2	2	6	2	3	0	1	0	0	0	1	0	0	0	2	0	1	0	1	1	1	1	1	1	1	1	1	1
0	0	0	1	0	0	5	4	2	0	0	0	2	0	0	0	0	0	1	1	1	1	1	1	1	1	1	1	1	0	1	1	1
0	1	0	2	0	2	0	3	3	3	0	0	2	0	0	0	1	0	1	2	0	1	1	0	1	1	1	1	1	1	1	1	1
1	0	1	2	0	1	1	2	1	3	0	0	0	0	0	0	0	1	0	0	0	1	0	1	1	1	1	1	1	0	1	1	1
1	1	1	1	0	2	0	6	4	2	0	1	2	1	0	0	0	1	0	1	1	0	0	0	0	0	0	0	0	0	1	1	0
0	0	0	2	1	1	1	4	2	1	0	0	0	0	0	1	1	1	1	2	2	1	0	1	1	1	1	1	1	0	1	1	1
2	1	2	2	1	1	0	5	3	1	0	0	0	1	0	0	1	1	1	2	1	1	1	1	1	1	0	1	1	1	1	1	1
0	1	2	3	0	1	4	4	3	3	0	0	2	1	1	1	0	0	1	2	2	1	1	0	0	1	0	1	1	0	1	1	1
1	1	1	4	1	1	2	5	3	2	1	0	0	1	0	1	1	0	1	2	1	1	0	1	1	1	1	1	1	0	1	1	1
2	0	1	2	0	1	2	5	2	2	1	0	0	1	1	0	1	0	0	2	2	1	0	1	1	1	1	1	1	1	1	1	1
1	0	1	2	0	1	1	1	1	2	0	0	0	1	0	0	1	0	0	2	2	1	1	1	1	1	1	1	1	1	1	1	1
0	1	0	4	0	2	3	4	3	3	0	1	2	1	0	1	0	1	1	2	2	1	1	1	1	1	1	1	1	1	1	1	1
1	1	1	2	0	1	2	4	1	0	1	0	0	0	0	0	1	0	0	2	3	1	1	1	1	1	1	1	1	1	1	1	1
1	1	1	2	0	2	0	2	2	1	0	0	2	0	0	0	0	0	1	3	3	1	1	1	1	1	1	0	0	0	1	1	1
1	0	1	4	0	1	1	4	2	1	0	0	0	0	0	1	1	0	1	2	1	0	1	1	1	0	0	0	1	0	1	1	1
0	0	0	2	1	1	3	4	3	3	0	1	0	1	0	1	0	1	1	2	1	1	1	1	1	1	1	1	1	0	1	1	1
1	0	0	0	0	0	1	1	3	3	0	0	0	0	0	1	1	1	1	0	0	1	1	0	0	0	1	1	1	0	1	1	1
1	0	1	2	0	1	0	3	2	2	0	0	0	1	0	1	0	0	0	2	2	1	1	1	1	1	1	1	1	0	1	1	1
0	1	0	3	1	1	3	4	3	3	1	1	0	0	0	1	0	1	1	2	3	1	1	1	1	1	0	1	0	1	0	1	0
0	1	0	2	0	0	3	4	3	3	0	1	0	1	0	1	0	0	0	3	3	1	0	0	1	1	0	1	1	1	1	0	0
1	1	1	2	0	0	3	4	3	1	0	0	0	0	1	0	1	0	1	2	3	1	1	1	1	1	1	1	1	1	1	1	1
1	0	1	1	0	0	2	3	1	1	0	1	0	1	0	0	0	1	0	1	2	1	0	1	1	1	1	1	1	1	1	1	1
0	0	0	3	0	1	3	4	3	3	0	1	2	1	0	1	0	0	0	1	0	1	1	1	1	1	1	1	1	0	1	1	0
1	1	1	4	0	1	1	6	3	2	0	0	0	1	0	1	0	0	0	2	2	1	0	1	1	1	1	1	0	1	1	1	1
0	1	0	0	0	1	3	5	3	3	0	1	0	1	0	0	0	1	0	2	2	1	1	1	1	1	1	1	1	1	1	1	1
0	0	2	4	0	1	0	5	3	3	1	1	0	1	0	1	1	1	1	2	3	1	1	1	1	1	1	1	0	0	1	1	1
1	0	0	1	0	2	2	5	1	1	1	1	2	1	1	1	1	1	1	2	2	1	0	1	1	1	1	1	1	0	1	1	1
2	1	1	2	0	2	2	5	4	3	0	1	0	1	0	1	0	1	0	1	1	1	0	1	1	1	1	1	1	0	1	1	1
0	0	0	3	1	1	3	4	2	2	0	0	0	0	0	1	1	1	1	2	1	1	1	1	1	1	1	1	1	0	1	1	1
0	1	0	2	0	1	1	5	1	1	0	1	0	0	0	0	1	0	0	2	2	1	1	1	1	1	1	1	1	0	1	1	1
1	1	1	4	0	2	0	5	3	2	0	0	0	1	0	0	0	1	1	1	3	1	1	1	1	1	1	1	1	0	1	1	1
0	0	0	2	0	0	0	4	0	1	1	1	0	1	0	0	0	1	0	2	2	1	1	1	1	1	0	1	1	0	0	1	1
1	0	0	1	0	2	2	5	3	2	1	0	0	1	0	0	1	1	0	1	1	1	0	0	1	1	1	1	0	0	0	1	1
0	1	0	2	0	1	3	4	3	2	0	0	0	0	0	0	0	0	1	3	1	0	1	1	1	1	0	0	1	0	1	1	1
1	0	0	2	1	1	1	4	3	3	1	0	2	0	0	1	0	1	0	1	1	1	0	1	1	1	1	1	1	1	1	0	0
1	0	0	2	1	1	1	4	3	3	1	0	2	0	0	1	0	1	0	1	1	1	0	1	1	1	1	1	1	1	1	0	0
0	0	0	0	0	2	3	4	4	3	0	1	0	1	1	1	1	1	1	2	1	1	1	1	1	1	1	1	0	1	1	1	1
0	0	0	2	0	1	3	4	2	3	0	0	0	1	1	1	1	1	1	2	1	1	1	1	1	1	1	1	1	0	1	1	1
0	1	2	2	1	2	3	4	3	3	1	1	2	0	0	1	0	1	0	2	2	1	0	0	1	1	1	1	1	0	1	1	1
1	1	1	2	0	2	0	5	3	2	1	0	2	0	1	1	1	1	1	2	1	1	1	1	1	1	0	1	0	0	1	1	1
1	1	1	2	0	1	0	3	3	1	0	0	2	1	0	1	0	1	1	2	1	1	1	1	1	1	1	1	1	1	1	1	1
2	1	1	2	0	2	0	6	2	2	1	1	0	1	0	0	1	1	0	2	1	1	1	1	1	1	1	1	1	1	1	1	1
0	0	0	2	0	1	3	4	3	3	1	1	0	0	1	1	1	1	1	1	3	1	1	1	1	1	1	0	1	1	1	0	1
0	0	0	2	0	2	3	4	3	3	0	1	2	1	0	1	0	1	1	1	1	1	1	0	1	1	1	1	1	1	1	1	1
1	1	0	4	0	1	0	5	3	3	0	0	0	1	0	1	0	1	1	2	2	1	1	1	1	1	1	1	0	0	1	1	1
0	1	1	2	0	1	0	2	2	1	0	0	0	1	1	0	0	0	0	2	3	1	1	1	1	1	1	1	1	1	1	1	1
2	1	0	2	0	0	0	2	1	1	0	0	0	1	0	1	1	1	1	2	2	1	1	1	1	1	1	1	1	1	1	1	1
1	0	1	1	0	1	1	1	1	1	0	0	0	0	0	0	0	0	1	3	1	1	1	1	1	1	1	1	1	1	1	1	1
0	1	0	4	0	2	3	4	3	3	1	0	0	0	0	1	1	1	0	2	1	1	1	1	1	1	1	1	1	1	1	1	1
0	1	0	2	0	2	3	4	4	3	0	1	0	0	0	1	0	0	0	2	1	1	1	1	1	1	0	1	1	1	1	1	1
1	1	1	4	1	2	2	5	2	2	1	0	0	1	0	0	0	0	1	3	3	0	1	0	1	1	0	0	1	0	1	1	1
1	0	1	2	1	1	2	3	1	1	0	0	2	0	0	0	1	1	1	3	3	1	0	1	1	1	1	1	1	1	1	1	1
0	0	0	2	0	1	3	4	1	1	0	0	0	1	1	1	1	1	1	2	1	1	0	0	0	1	0	0	1	0	1	1	0
0	0	0	2	0	1	3	4	4	3	0	0	0	0	0	1	1	1	0	3	3	1	1	1	1	1	1	1	1	1	0	1	1
1	1	0	2	1	1	3	4	3	3	0	0	0	1	0	0	1	0	1	2	1	1	1	1	1	1	1	1	1	0	1	1	0
1	1	1	2	0	1	2	5	3	1	1	0	2	0	1	0	1	0	1	2	2	1	1	1	1	1	1	1	1	1	1	1	1
1	0	1	2	0	1	2	6	3	3	1	0	2	1	1	0	1	0	1	2	2	1	1	1	1	1	1	1	1	0	1	1	1
1	1	0	2	0	1	3	5	2	1	0	0	0	0	1	1	0	0	1	2	3	0	0	0	0	0	1	1	1	1	0	0	1
1	1	1	2	1	0	3	4	3	3	0	0	2	1	1	0	0	0	0	2	2	1	1	0	0	1	0	0	1	1	1	1	1
1	1	1	2	0	0	0	3	2	2	0	0	0	1	0	0	1	0	1	2	2	1	1	1	1	1	1	1	1	0	1	1	1
1	0	2	4	0	1	2	5	2	2	0	0	2	1	0	0	0	1	0	2	1	1	1	1	1	1	1	1	1	0	1	1	1
1	1	1	2	1	1	2	5	2	1	1	1	0	1	0	0	0	0	1	2	3	1	1	1	1	1	1	1	1	0	1	1	0
1	0	1	0	1	0	1	4	1	0	0	0	0	1	0	1	0	1	0	2	1	1	1	1	1	1	0	0	1	0	1	1	1
1	1	1	2	0	1	1	5	3	2	0	0	2	1	1	0	1	0	1	1	0	0	0	0	1	1	1	1	1	0	1	1	1
1	1	2	3	0	1	3	4	2	3	0	0	0	1	0	0	0	1	0	1	3	1	1	1	1	1	1	1	1	0	0	1	0
1	1	1	2	1	1	0	5	2	2	0	0	0	1	0	1	0	0	0	3	3	1	1	1	1	1	0	1	1	1	1	1	1
1	1	1	2	0	1	2	5	2	1	1	0	0	1	0	1	1	0	1	2	1	1	1	1	1	1	1	1	0	0	1	1	0
0	1	0	1	0	0	3	4	3	1	0	1	2	1	0	1	0	1	1	1	1	1	1	1	1	0	0	0	1	0	1	1	0
1	0	1	0	1	2	2	5	3	1	0	1	0	0	0	0	1	0	0	2	2	0	0	0	1	1	1	0	0	1	1	1	1
1	0	0	2	0	2	2	6	1	1	1	0	2	1	0	0	1	0	1	2	1	1	0	1	1	1	1	1	1	0	0	1	1
1	1	2	2	0	1	0	4	3	2	0	0	0	1	0	1	0	0	0	1	1	1	1	1	1	1	1	1	1	1	1	1	1
0	1	0	2	0	1	4	4	1	2	0	1	0	1	0	1	0	1	0	3	3	1	1	1	1	1	1	1	1	1	0	1	1
0	1	2	3	0	2	3	4	3	3	0	1	0	0	0	1	1	1	0	1	0	1	0	1	1	1	0	1	1	0	1	1	1
0	1	2	2	0	0	0	5	1	2	0	1	0	0	0	1	1	1	1	2	2	1	1	1	1	1	1	1	1	1	1	1	1
1	1	1	1	0	1	3	6	4	3	1	1	0	1	0	1	0	1	0	1	1	1	1	1	1	1	1	1	1	1	1	1	1
1	1	1	2	1	2	0	5	1	3	0	1	2	0	0	0	1	0	1	2	2	1	1	1	1	1	1	1	1	1	1	1	1
1	1	1	1	0	1	1	1	0	1	0	0	2	0	0	0	0	0	1	2	1	1	0	1	1	1	1	0	1	0	0	1	1
2	1	1	2	1	1	0	5	1	1	0	0	0	0	0	0	1	0	1	2	3	1	1	1	1	1	1	1	1	1	1	1	1
1	0	1	2	0	1	2	5	3	1	1	1	0	1	0	1	0	0	0	2	2	1	1	1	1	1	1	1	1	1	1	1	1
1	1	1	2	0	1	0	4	1	2	0	0	0	1	1	0	0	1	1	2	2	1	1	1	1	1	1	1	1	0	1	1	1
3	0	1	1	0	2	1	6	1	1	0	1	2	1	0	1	0	0	0	0	3	1	1	1	1	1	0	1	0	1	1	1	1
1	1	1	2	1	1	2	5	3	3	1	0	0	0	0	1	0	0	1	3	3	1	1	1	1	1	1	1	1	0	1	1	1
0	1	0	3	1	1	3	5	3	3	0	1	2	1	0	0	0	1	0	2	1	1	1	1	1	1	0	1	0	0	1	1	0
1	0	2	2	0	1	0	6	4	2	0	0	0	1	1	1	1	1	1	2	2	1	0	1	1	1	0	1	1	0	1	1	1
1	0	1	1	0	2	3	5	2	2	1	1	2	1	0	1	1	1	0	1	1	1	0	1	1	1	1	1	1	1	1	1	0
1	0	0	4	0	1	2	5	1	2	1	0	0	1	1	1	1	1	1	2	2	1	1	1	1	1	1	1	1	0	1	1	1
0	1	0	4	0	1	1	4	3	3	0	0	0	0	0	1	0	0	0	2	1	1	1	0	1	1	1	1	1	0	1	1	1
0	0	0	4	0	2	4	4	4	4	0	1	2	1	0	1	0	1	1	2	2	1	1	1	1	1	1	0	1	1	1	1	1
1	0	1	1	0	1	1	6	1	1	1	1	2	1	0	1	0	1	0	0	0	1	1	0	0	0	0	1	1	0	0	1	0
0	0	0	2	0	0	3	4	2	1	0	0	2	1	0	0	1	1	0	2	1	1	1	0	1	1	0	1	0	0	1	1	1
1	0	0	2	0	1	3	4	3	2	0	1	0	1	0	1	1	0	1	2	1	1	1	1	1	1	1	0	1	0	1	1	1
0	0	0	2	0	2	3	4	3	3	0	1	0	1	0	1	1	1	1	2	0	0	1	0	0	1	1	0	1	0	0	1	1
1	1	1	2	1	1	0	5	3	1	0	0	0	0	1	1	1	1	1	2	2	1	1	1	1	1	1	1	1	1	1	1	1
0	1	0	1	0	1	3	4	3	1	0	0	2	1	0	1	0	0	0	2	3	0	0	0	0	0	1	0	0	1	0	0	1
0	1	2	2	0	2	3	4	3	2	0	1	2	1	1	1	0	1	1	0	0	0	1	1	0	1	1	0	1	1	1	0	1
1	1	1	2	0	1	2	6	1	1	1	0	0	1	0	1	1	0	0	1	2	1	1	0	1	0	1	1	1	1	1	1	1
0	0	0	4	1	0	0	4	1	2	0	0	0	1	1	1	1	1	1	3	3	1	1	1	1	1	1	1	1	1	1	1	1
0	1	0	2	1	0	3	6	1	3	0	0	0	1	0	0	0	1	0	2	1	1	1	1	1	1	1	1	1	0	1	1	1
1	1	0	2	0	1	1	5	4	2	0	0	0	1	0	1	1	1	1	2	2	1	0	1	1	1	1	1	1	1	1	1	1
1	0	2	4	0	1	5	4	3	2	1	0	2	1	0	0	1	1	1	2	2	1	0	0	0	1	0	0	1	0	1	1	1
0	0	0	2	1	1	2	5	1	1	1	0	0	0	1	0	1	1	1	2	3	1	0	1	1	1	1	1	1	1	1	1	1
0	1	0	4	0	1	1	4	3	3	0	0	0	0	0	0	1	1	1	3	1	1	1	1	1	1	1	1	1	1	1	1	1
0	1	0	1	0	2	3	2	3	3	0	0	0	1	0	0	1	0	1	2	1	1	1	1	1	1	0	0	1	0	1	1	1
1	1	0	3	0	1	0	5	3	3	0	0	0	1	0	0	1	0	0	1	1	0	1	1	1	1	0	1	0	1	1	1	0
0	1	0	2	1	0	3	4	2	3	0	0	0	0	0	0	0	0	1	2	2	0	1	0	1	1	0	0	1	0	1	0	0
0	0	0	4	0	2	4	4	3	3	0	1	2	1	1	1	1	1	1	2	1	1	1	1	0	1	1	1	1	1	1	1	1
0	1	2	4	1	2	3	4	3	2	0	0	0	0	0	0	1	1	1	2	3	1	0	1	1	1	1	1	1	0	1	1	1
0	1	0	4	1	1	3	4	2	1	0	0	0	0	0	0	0	1	0	3	1	1	1	1	1	0	1	1	1	0	1	1	1
1	1	2	3	1	1	1	5	3	3	0	0	0	0	0	1	1	0	1	2	1	1	1	1	1	1	1	1	1	1	1	1	1
1	0	0	2	0	1	1	5	3	3	0	0	0	1	0	1	0	0	0	2	1	1	1	1	1	1	1	1	1	1	1	1	1
0	0	2	2	1	1	1	4	2	2	0	1	0	1	0	1	0	0	0	2	2	1	0	0	0	1	1	1	1	1	0	1	1
0	0	0	2	0	2	3	4	1	1	0	0	0	0	0	0	0	0	1	2	3	1	0	1	1	1	0	0	1	0	1	1	1
1	1	1	3	0	1	1	5	2	3	1	1	2	0	0	1	0	0	0	2	1	1	0	1	1	1	1	1	1	1	1	1	1
0	0	0	2	1	1	3	4	4	3	0	0	0	1	0	0	0	1	1	2	1	0	0	1	1	1	0	0	1	1	1	1	1
0	0	0	2	1	1	3	4	4	3	0	0	0	1	0	0	0	1	1	2	1	0	0	1	1	1	0	0	1	1	1	1	1
0	1	0	4	0	0	3	4	1	1	0	0	0	0	0	0	1	0	1	3	3	1	1	1	1	1	1	1	1	0	1	1	1
0	0	0	1	1	2	4	4	3	0	0	0	0	1	0	0	1	1	1	2	2	1	0	0	0	1	0	0	0	0	1	1	1
0	1	0	2	0	1	3	4	3	3	0	0	0	1	0	1	1	1	1	2	3	0	1	0	1	1	0	0	1	0	1	1	1
0	0	0	1	0	0	3	4	3	3	1	1	2	0	0	1	1	1	0	1	1	1	0	0	1	1	0	0	0	1	1	0	1
0	1	0	2	0	2	3	4	4	3	0	1	1	1	0	1	0	1	0	2	1	1	1	1	1	1	0	1	0	0	1	1	1
1	0	0	2	1	1	2	5	2	3	1	0	0	1	1	1	0	0	1	2	2	1	1	1	1	1	1	0	1	0	1	1	1
0	1	2	2	1	2	0	5	1	0	0	0	0	1	1	1	1	0	1	2	2	1	1	1	1	1	1	1	1	0	1	1	1
1	1	1	3	0	2	2	5	2	2	0	0	0	1	0	1	1	0	0	2	2	1	0	1	1	1	1	1	1	1	1	1	1
0	1	2	4	1	1	3	4	1	1	0	1	0	0	1	1	1	0	0	2	3	1	0	1	1	1	1	1	1	0	1	1	1
0	1	0	4	1	0	3	4	1	1	0	0	0	0	1	1	1	0	1	2	2	1	0	0	1	1	1	1	1	0	1	1	1
0	1	1	1	0	1	3	4	3	3	0	0	2	1	0	0	1	0	0	2	1	0	1	1	1	1	1	1	1	0	1	0	0
1	0	1	2	0	1	2	5	1	1	0	1	0	1	0	0	0	1	0	2	2	1	0	1	1	1	1	1	1	0	1	1	1
1	1	0	0	0	1	3	4	3	1	1	1	2	1	0	0	0	1	0	2	1	1	1	1	1	1	1	1	1	0	1	1	1
1	1	1	2	0	2	0	5	1	3	0	0	0	1	0	0	1	0	1	2	1	1	1	1	1	0	1	1	0	1	1	1	1
0	1	0	3	0	1	3	4	1	2	1	1	2	0	0	1	0	1	0	2	1	1	0	0	0	1	1	1	1	1	1	0	1
0	0	0	2	0	2	3	3	3	2	0	0	2	0	1	1	1	1	1	2	1	1	0	0	0	1	0	1	1	0	1	1	1
0	1	0	2	1	0	3	4	1	1	0	1	0	1	0	1	0	1	0	2	3	1	1	1	1	1	1	1	0	1	1	1	1
0	1	0	2	1	2	3	4	3	3	1	1	0	0	0	1	0	1	1	2	1	1	1	1	1	1	1	1	1	0	1	1	1
0	1	0	2	0	1	3	4	1	1	0	0	2	0	0	0	1	0	1	1	3	0	0	0	0	0	1	1	1	0	1	1	1
1	1	1	2	1	1	0	5	2	2	0	0	2	1	0	1	0	1	0	1	0	1	1	1	1	1	1	1	1	1	1	1	1
0	0	0	1	0	1	3	4	3	3	0	1	2	1	0	1	0	0	0	2	1	1	0	1	1	1	0	0	1	1	1	1	1
0	0	0	3	0	2	3	4	3	3	0	1	0	1	0	1	0	0	0	1	1	0	0	0	0	1	0	1	1	0	1	1	1
1	1	2	2	0	1	2	5	1	1	0	0	2	1	0	0	0	0	1	3	1	1	0	1	0	1	1	1	1	0	1	1	0
1	0	1	2	1	0	0	3	1	0	0	1	0	1	0	1	0	1	0	2	1	1	0	0	0	0	0	0	0	0	0	1	0
0	1	0	2	0	2	3	4	3	2	0	0	2	0	0	0	0	1	1	1	0	1	1	0	1	1	0	0	1	0	0	1	1
1	1	1	4	0	0	0	1	0	0	0	0	0	1	0	0	0	0	1	2	2	1	0	1	1	1	1	1	1	0	1	1	1
0	1	0	0	0	1	3	4	2	1	0	0	0	1	0	1	0	1	1	2	1	1	1	1	1	1	1	1	0	1	1	1	1
0	1	1	2	0	1	3	4	3	2	0	0	2	1	0	0	1	1	1	2	1	1	1	1	1	1	1	1	1	0	1	1	1
0	0	0	1	0	2	3	4	3	3	0	1	2	1	0	1	0	0	0	2	1	1	0	0	1	1	1	1	1	0	0	1	1
1	1	1	4	0	1	3	6	2	3	0	0	0	0	0	0	1	0	1	2	3	1	1	1	1	1	1	1	1	1	1	1	1
1	1	1	2	1	0	2	5	3	0	1	0	0	0	0	0	1	0	0	2	3	1	1	1	1	1	1	0	0	0	1	0	0
2	1	3	2	0	1	1	5	1	1	1	0	0	0	0	1	1	1	1	2	3	1	1	1	1	1	1	1	1	1	1	1	1
0	1	0	1	0	1	3	4	3	3	0	1	0	0	1	1	1	1	1	2	3	1	0	1	1	0	0	1	1	0	1	1	1
0	1	0	2	0	2	3	4	3	4	0	1	0	1	0	0	0	1	0	2	2	1	0	1	0	0	1	1	1	1	1	1	1
0	1	0	2	0	2	4	4	3	3	0	1	2	0	1	1	1	0	1	1	1	1	0	1	1	1	1	0	1	1	1	1	1
0	1	0	4	1	1	3	4	3	2	0	1	0	0	0	0	0	1	1	1	1	1	1	1	1	1	1	1	1	1	1	1	1
0	1	0	0	0	1	3	4	1	1	0	1	0	1	1	0	1	1	1	2	1	1	1	1	1	1	1	1	1	1	1	1	1
0	0	0	2	0	1	0	4	3	3	0	0	2	0	0	1	0	1	0	1	1	1	0	1	0	0	1	1	1	0	1	1	1
0	1	0	4	0	2	3	4	3	3	0	1	0	0	0	1	1	1	0	2	3	1	1	0	1	1	1	1	0	0	1	1	1
0	0	0	4	0	2	3	4	2	2	0	0	0	1	0	0	1	0	1	1	1	1	0	0	0	1	0	0	0	0	0	1	0
1	1	0	2	0	1	2	6	1	1	0	0	0	0	0	0	0	0	1	2	3	1	1	0	1	0	0	0	1	1	1	1	1
0	0	0	2	0	0	3	4	1	3	0	1	0	0	0	0	0	1	0	1	1	0	0	1	1	1	0	1	0	0	1	1	1
1	1	0	2	0	0	3	4	1	3	0	0	0	1	1	1	0	0	1	3	0	0	1	1	1	1	0	1	1	0	1	1	1
0	1	1	4	1	2	3	4	1	1	0	1	0	0	1	0	0	0	1	2	2	1	1	1	1	1	1	1	1	1	1	1	1
0	1	0	4	1	1	3	4	3	3	1	1	0	0	0	0	1	0	1	1	1	1	1	1	1	1	1	1	0	0	1	1	1
1	1	0	3	0	1	1	5	2	2	0	1	2	1	0	1	0	0	0	2	1	1	1	1	1	1	1	0	1	1	1	1	1
0	1	0	4	0	0	3	4	2	3	0	0	0	0	0	0	0	0	1	2	2	1	1	0	1	1	0	1	1	0	1	1	1
0	1	2	2	0	2	4	4	3	3	0	0	0	1	1	0	0	0	0	2	3	1	1	1	1	1	0	0	1	1	1	1	1
1	1	1	2	0	1	2	5	2	3	1	0	2	1	0	0	1	1	1	2	1	1	1	1	1	1	1	1	1	1	1	1	1
1	0	1	2	0	1	2	5	0	0	0	0	0	1	1	0	1	1	1	1	1	1	1	1	1	1	1	1	1	1	1	1	1
0	1	0	2	0	1	3	4	3	3	0	1	2	0	1	1	0	0	0	2	1	1	0	0	0	1	0	0	1	0	1	1	0
2	1	2	2	0	1	0	5	1	0	1	1	2	1	0	1	1	1	1	2	2	1	1	0	0	0	1	1	1	1	1	1	1
0	0	0	2	0	2	3	4	3	3	0	0	2	1	0	1	1	0	1	2	1	1	0	0	0	1	1	1	1	0	1	1	1
3	0	1	2	0	2	0	2	0	0	0	0	2	1	0	1	1	1	0	1	2	1	1	1	0	0	1	1	1	0	1	1	1
3	0	1	2	0	1	2	1	0	0	0	0	0	1	0	1	1	1	0	2	1	1	0	1	0	1	0	1	0	1	0	1	0
0	0	0	2	1	2	3	4	2	3	0	1	0	1	1	1	1	0	0	2	2	1	1	0	1	0	1	0	0	0	0	1	0
0	0	0	2	0	1	5	4	2	1	0	0	0	0	1	0	0	0	0	1	0	0	0	0	0	0	0	1	0	0	0	1	1
0	0	0	3	1	0	4	4	3	2	0	0	0	1	0	1	1	0	1	1	0	1	0	1	0	1	1	1	1	0	1	1	1
0	1	0	2	0	1	2	5	3	3	0	1	2	0	0	1	0	1	0	2	3	1	1	1	1	1	1	1	1	1	1	1	1
1	1	0	4	0	1	4	6	2	0	0	0	0	1	0	1	1	0	0	2	2	1	1	1	1	1	0	1	1	0	1	1	1
1	0	1	1	0	1	2	5	3	3	1	0	2	1	1	1	1	1	1	2	2	1	1	1	1	1	1	1	1	1	1	1	1
2	1	1	1	0	2	2	5	4	3	1	0	2	0	1	0	0	1	1	3	1	1	0	1	1	1	0	0	1	1	1	1	1
0	1	0	2	0	1	3	4	3	3	0	1	2	0	0	0	0	0	1	2	1	1	1	1	0	0	1	1	0	0	0	1	0
0	0	0	4	0	1	3	4	1	3	1	1	0	1	1	1	0	1	1	3	3	1	1	0	1	1	1	1	1	0	1	1	1
1	0	0	4	0	2	2	5	4	3	1	0	0	1	0	0	0	1	0	2	0	1	1	1	1	1	1	1	1	1	1	1	1
0	0	0	4	1	1	3	4	3	3	0	0	0	1	0	0	0	0	1	2	3	1	1	1	1	1	1	1	1	1	1	1	1
0	1	0	4	0	1	3	4	2	1	1	1	0	0	0	0	1	1	1	3	3	1	1	1	1	1	0	0	0	1	1	1	1
0	1	2	1	0	1	3	4	3	3	0	0	0	1	0	0	0	0	1	2	1	1	1	0	1	1	1	1	1	0	1	1	1
0	0	0	4	0	1	3	4	3	3	0	1	1	1	1	1	0	1	1	2	1	1	1	1	1	1	0	1	1	0	1	1	1
0	1	0	4	0	1	3	4	3	3	0	0	2	1	1	0	1	0	1	2	1	1	0	0	0	1	1	1	1	0	1	0	0
1	0	0	2	0	1	2	5	3	3	1	0	0	1	0	1	1	0	1	2	1	1	1	1	1	1	1	1	1	0	1	1	1
0	0	0	1	0	2	3	4	3	1	0	1	2	0	1	1	0	0	1	1	0	0	0	0	0	0	0	0	1	1	1	1	1
1	1	0	2	0	1	2	5	1	1	1	0	2	1	1	0	1	0	1	2	3	0	0	1	1	1	1	1	1	0	1	1	1
0	1	0	2	0	1	3	4	3	3	0	1	0	0	0	0	0	1	0	2	1	1	0	1	1	1	1	1	1	0	0	1	1
0	1	0	4	1	1	3	4	3	2	0	0	0	1	0	0	1	1	1	2	2	1	1	1	1	1	1	1	1	0	1	1	1
1	1	2	4	0	1	0	5	1	1	0	0	0	1	0	1	0	1	0	2	2	1	1	1	1	1	1	1	1	0	1	1	1
1	1	0	4	1	1	0	5	2	3	0	0	0	0	0	0	1	1	1	2	1	1	1	1	1	1	1	1	1	0	1	1	1
0	1	2	3	0	3	3	4	3	2	0	1	0	1	0	0	1	1	1	2	1	1	0	0	0	1	1	1	1	1	1	1	0
0	0	0	2	1	1	3	4	1	2	0	1	0	0	0	0	0	1	1	2	3	1	1	1	1	1	1	1	1	1	1	0	1
1	0	1	3	1	1	2	5	3	1	0	0	2	1	0	1	1	1	1	2	1	1	1	1	1	1	0	0	1	1	1	1	1
1	0	0	2	1	2	2	5	3	3	1	1	2	1	0	1	0	1	1	1	0	1	1	1	1	1	1	1	1	1	1	1	1
0	0	0	4	0	1	3	4	3	3	0	1	0	1	1	1	0	0	1	2	1	1	1	1	1	1	0	1	1	0	1	1	1
0	0	0	2	1	2	3	4	1	3	0	1	0	0	0	0	1	1	1	1	0	1	1	0	1	1	0	0	1	1	1	1	1
1	0	1	1	1	0	0	4	1	0	0	0	0	1	0	1	1	0	0	2	2	1	1	1	1	1	1	1	1	1	1	1	1
0	1	0	2	1	0	3	4	1	3	0	1	0	0	0	1	0	1	1	2	2	1	0	1	1	1	1	1	1	1	1	1	1
1	0	1	1	1	2	2	4	1	0	1	0	0	1	0	1	0	0	0	2	3	1	1	1	1	1	1	1	1	1	1	1	1
0	1	0	3	0	1	3	4	1	2	1	1	2	0	0	1	0	1	0	2	1	1	0	0	0	1	1	1	1	1	1	0	1
0	0	0	4	0	1	3	4	4	3	0	1	2	0	0	1	0	1	0	1	0	1	1	0	1	1	1	1	0	1	1	1	1
0	0	0	2	0	1	0	4	2	1	0	0	2	1	0	0	0	1	1	2	1	0	0	0	0	0	0	0	1	0	1	1	1
0	1	0	1	0	3	3	4	1	2	0	1	0	1	0	0	1	0	0	1	1	0	0	1	0	0	1	0	0	1	1	0	0
2	1	0	2	0	2	2	6	1	1	1	1	1	1	0	0	0	1	1	2	2	1	1	1	1	1	1	1	1	0	1	1	1
1	1	1	2	1	1	0	3	3	1	0	0	1	1	0	0	1	1	0	2	3	1	1	1	1	1	1	1	1	0	0	1	1
0	0	2	2	0	1	3	4	3	3	0	0	0	0	1	0	1	0	1	2	2	1	1	1	1	1	1	1	1	0	1	1	1
1	0	1	2	0	1	2	3	3	2	0	0	2	1	0	1	1	1	1	1	1	1	1	1	0	1	0	1	1	1	1	1	1
0	1	1	2	0	1	2	3	2	2	0	0	2	1	0	1	1	1	1	2	2	1	1	1	1	1	0	0	1	0	1	1	1
1	0	1	4	0	1	2	3	1	0	0	0	0	1	0	0	0	0	1	2	2	1	1	1	1	1	1	1	1	1	1	1	1
0	1	0	2	1	2	3	4	3	2	0	1	2	1	0	1	0	0	1	1	1	1	1	1	1	1	0	0	1	1	1	1	1
0	1	0	2	0	1	3	4	2	2	0	0	0	0	0	0	1	0	1	2	3	1	0	1	1	1	1	1	1	0	0	1	1
0	1	0	2	1	1	3	4	1	2	0	0	2	1	1	0	1	1	1	2	1	1	0	1	1	0	1	1	1	0	1	1	1
0	0	0	2	0	2	3	4	3	3	0	1	0	1	0	1	0	1	1	2	1	1	1	1	1	1	0	1	0	0	1	1	1
1	1	1	2	0	2	3	4	1	1	0	0	2	0	0	1	0	0	0	1	3	1	1	1	1	1	1	1	1	1	1	1	1
1	1	1	2	0	1	1	5	3	3	0	0	2	0	0	1	1	1	1	2	2	1	1	1	1	1	1	1	1	1	1	1	1
0	1	0	2	0	2	0	5	3	2	0	0	0	1	0	1	1	0	0	2	1	1	0	1	1	1	0	1	1	1	0	1	1
1	1	1	2	0	1	0	5	1	2	0	0	0	0	0	0	1	1	1	2	1	1	1	0	1	1	1	1	1	0	1	1	1
0	1	0	2	1	1	4	6	3	3	1	1	0	1	1	1	1	1	1	2	2	1	0	0	0	1	1	1	1	0	1	1	1
0	1	2	4	0	1	3	4	3	3	0	0	0	1	0	0	0	0	1	1	1	1	0	0	0	0	0	0	0	0	1	1	1
1	1	0	4	1	1	0	5	1	2	0	0	2	1	1	0	1	1	1	2	2	1	1	1	1	1	1	1	1	0	1	1	1
0	1	2	2	0	2	3	4	3	3	0	1	0	0	1	1	1	1	1	2	3	1	1	1	1	1	1	1	1	0	1	1	1
0	1	0	3	0	2	3	5	2	2	0	0	0	0	1	1	1	1	1	3	1	1	1	1	1	1	1	1	1	0	1	1	1
0	1	0	2	0	2	2	5	2	1	0	0	2	1	0	0	0	1	0	2	2	0	1	1	1	1	1	1	1	1	1	1	1
0	0	0	4	0	1	3	4	3	3	0	1	0	0	1	0	1	0	1	2	1	1	1	1	1	1	1	1	1	0	1	0	1
0	1	0	2	1	2	3	4	3	3	0	1	0	0	0	0	1	1	1	1	1	1	0	0	1	1	1	1	1	0	1	1	0
0	1	0	2	0	2	3	4	3	3	0	1	0	0	1	0	1	0	1	2	1	1	1	1	1	1	1	1	1	1	1	1	0
0	1	2	3	0	1	4	4	2	3	0	0	0	0	0	1	1	1	0	2	1	1	1	0	1	1	1	1	1	1	1	0	1
0	1	2	2	0	2	3	4	3	2	0	1	2	1	0	1	1	0	1	1	1	1	0	0	0	1	1	1	1	0	1	1	1
0	1	0	2	0	2	3	4	1	2	0	0	0	1	0	0	1	0	1	2	2	1	1	1	1	1	1	1	1	0	1	1	1
1	0	1	1	1	0	1	5	3	0	0	1	1	1	0	1	0	0	0	1	1	1	1	1	1	1	1	1	1	1	1	1	1
0	0	0	2	0	1	3	4	3	3	0	1	2	0	0	1	0	0	1	3	1	1	1	1	1	1	1	0	1	1	1	0	0
1	1	1	4	0	3	2	5	1	3	1	0	2	1	0	1	0	0	0	2	1	1	1	1	1	1	1	1	1	0	1	1	1
2	0	1	2	0	2	2	5	0	0	0	1	0	1	1	1	0	0	0	0	0	1	1	1	1	1	1	1	1	1	1	1	1
1	1	1	2	0	3	0	4	3	3	0	0	2	1	0	1	0	1	1	2	3	1	1	1	1	1	1	1	1	1	1	1	1
0	1	0	2	1	2	3	4	3	2	0	0	2	1	0	0	0	0	1	3	1	1	1	1	1	1	1	1	1	1	1	1	1
0	1	0	2	0	2	3	4	3	2	0	1	2	0	0	1	1	1	1	3	3	1	0	1	1	1	1	1	1	1	1	1	1
0	1	2	2	0	2	3	3	2	3	0	0	0	1	0	1	0	1	0	2	1	1	1	0	0	1	0	1	0	1	1	1	1
1	1	2	2	1	1	5	4	3	2	1	0	0	1	1	1	1	1	1	2	2	1	1	1	1	1	1	1	1	1	1	1	1
0	1	0	2	1	2	3	4	4	3	0	0	0	1	1	1	0	1	1	1	0	1	1	0	1	1	0	0	1	1	1	1	1
0	0	0	2	0	0	3	4	3	3	1	0	1	0	0	0	0	1	0	2	2	0	0	0	0	1	1	1	1	0	1	1	1
2	0	1	2	0	0	2	3	1	1	0	0	2	1	1	0	1	0	1	2	2	0	0	1	1	1	0	0	0	0	1	0	1
1	0	0	2	0	1	3	5	1	1	0	0	0	1	1	1	1	1	1	1	1	1	1	1	1	1	1	1	1	1	0	1	1
1	1	0	1	0	2	2	5	3	2	1	0	2	0	0	1	0	0	1	3	1	1	0	1	1	1	1	1	1	1	1	1	1
0	0	0	2	1	0	3	4	2	2	0	0	2	1	0	0	1	0	0	3	2	0	0	0	0	0	1	1	0	0	1	1	1
1	0	0	2	0	1	1	5	1	1	0	0	0	1	0	1	0	1	1	2	1	1	1	1	1	1	1	1	1	0	1	1	1
1	0	1	2	0	1	2	5	3	2	0	0	2	0	0	0	0	0	1	3	3	1	1	1	0	1	1	0	1	0	1	1	1
2	1	1	1	0	2	0	5	2	1	0	0	0	0	0	0	1	0	0	2	1	0	0	0	0	1	0	1	1	0	0	1	1
2	0	1	2	0	2	2	6	1	1	1	1	0	1	0	0	1	0	0	2	2	1	1	1	1	1	0	0	1	1	1	1	1
0	1	2	2	0	2	3	3	2	3	0	0	0	1	0	1	0	1	0	2	1	1	1	0	0	1	0	1	0	1	1	1	1
2	0	1	3	0	1	0	5	4	0	0	0	0	1	1	1	1	1	1	2	1	1	1	1	1	1	1	0	1	0	1	1	1
0	1	0	2	1	1	3	4	2	2	0	0	2	0	0	0	0	1	0	2	3	1	1	1	1	1	1	1	1	1	1	1	1
0	1	0	2	1	1	3	4	3	3	0	0	0	0	0	0	0	1	1	1	0	1	0	1	1	0	1	1	1	0	0	1	1
0	0	0	4	0	1	5	4	3	3	0	0	0	1	1	1	1	1	1	2	1	1	1	1	1	1	1	1	1	1	1	1	1
0	1	0	2	0	2	3	4	3	2	0	0	2	1	0	1	1	0	1	2	3	1	1	1	1	1	1	1	1	1	1	1	1
0	1	0	2	0	2	3	4	3	3	0	0	0	1	1	1	1	1	1	2	3	1	1	0	0	1	1	1	1	1	1	1	1
0	0	0	2	0	1	4	4	1	3	0	0	0	1	0	0	0	1	0	3	1	1	0	1	1	1	1	1	1	1	1	1	1
2	0	1	2	0	1	0	1	0	1	0	0	0	0	1	0	0	0	0	3	1	1	0	1	1	1	0	0	1	0	1	1	1
2	1	3	2	0	0	0	0	0	2	0	0	2	1	1	0	0	0	0	2	2	1	0	0	1	1	0	0	1	0	1	1	1
0	1	0	2	0	2	3	4	3	3	0	0	0	1	1	1	1	1	1	2	3	1	1	0	0	1	1	1	1	1	1	1	1
2	0	3	2	0	1	0	3	2	2	0	0	0	0	0	0	0	0	1	2	2	0	1	0	0	1	1	0	1	0	1	1	1
1	1	0	2	0	2	2	5	1	2	0	0	0	0	0	1	0	0	1	2	1	1	0	1	1	1	0	0	1	1	1	1	1
0	0	0	0	0	0	3	4	3	3	0	0	2	0	0	0	0	0	1	2	2	1	1	1	0	1	1	0	0	0	1	0	1
1	1	0	1	0	1	2	5	0	0	0	0	0	1	0	1	1	0	0	2	1	1	0	0	0	0	0	1	1	0	1	1	1
0	0	0	2	0	0	0	4	0	0	0	0	2	1	1	0	0	0	1	2	2	1	0	0	0	0	0	0	0	0	1	0	1
0	0	0	4	1	1	0	4	1	2	0	0	0	1	0	0	0	0	1	1	1	0	0	0	0	0	0	0	0	0	0	1	1
0	0	0	4	0	1	3	4	1	1	0	0	2	1	0	1	1	0	1	2	2	1	1	0	0	1	0	1	1	0	0	0	1
0	1	2	3	0	2	3	6	2	2	0	0	2	0	0	1	1	1	1	2	1	1	0	1	1	1	1	1	1	1	1	1	1
0	0	0	3	1	2	3	4	3	3	0	1	0	1	0	1	0	0	0	1	0	0	1	1	0	0	0	0	1	0	1	0	0
1	0	0	2	0	2	0	6	3	2	0	1	2	1	0	1	1	1	0	2	1	1	1	0	1	1	0	0	1	0	1	1	1
1	0	0	2	0	0	1	3	2	2	1	0	0	1	0	1	1	1	0	2	1	1	1	1	1	1	1	1	1	1	1	1	1
0	0	0	1	1	1	2	3	2	2	0	0	0	1	0	0	1	1	0	2	2	1	1	1	1	1	1	0	0	1	1	1	1
2	0	2	2	0	1	2	6	1	1	1	0	0	0	0	0	0	0	1	2	2	1	1	1	1	1	1	1	1	1	1	1	1
1	0	1	4	0	1	2	5	3	3	0	0	0	1	0	0	1	1	0	0	0	1	1	1	1	1	1	1	1	0	1	1	1
0	1	0	4	0	2	3	4	1	1	0	0	0	1	0	0	1	1	0	2	1	1	0	0	1	0	1	1	1	0	1	1	1
0	0	0	2	1	2	3	4	3	3	0	1	0	1	0	1	0	1	0	0	0	1	1	1	0	0	0	0	0	0	1	1	1
1	0	1	2	1	1	2	5	1	0	1	0	2	1	0	0	0	0	1	3	3	0	0	1	1	1	0	1	1	1	1	1	0
1	0	0	4	1	1	3	6	2	2	0	1	2	0	0	1	1	0	1	2	1	1	1	1	1	1	1	1	1	0	1	1	1
1	1	0	2	0	1	2	6	3	3	1	0	0	0	0	0	0	1	1	1	1	0	0	0	0	1	0	0	0	0	0	0	0
0	0	0	2	0	1	3	4	1	2	0	0	0	0	0	0	0	0	1	2	1	1	1	1	1	1	1	1	1	1	1	1	1
1	1	1	4	0	2	1	5	1	2	1	1	2	1	0	1	1	1	0	2	1	1	0	1	1	1	1	1	1	1	1	1	1
1	0	0	2	1	1	3	4	3	3	0	0	2	1	0	1	0	0	1	2	0	1	1	1	1	1	1	1	1	0	1	1	1
1	0	2	4	1	1	2	5	2	1	1	0	0	1	1	0	1	1	1	1	1	1	0	1	1	1	1	1	1	0	1	1	1
1	0	0	2	0	1	0	5	2	2	0	0	0	1	0	1	0	1	0	2	3	1	1	1	1	0	1	1	1	0	1	1	1
1	0	0	2	0	1	0	2	1	1	0	0	0	1	0	1	0	1	0	1	0	1	1	1	1	1	0	0	0	0	1	1	0
0	0	0	3	1	0	3	4	3	3	0	1	0	0	0	0	1	1	0	3	3	1	1	1	1	1	0	0	1	1	1	1	1
1	0	0	4	0	0	2	5	3	2	0	0	0	1	0	1	1	0	1	2	1	1	1	1	0	1	1	1	0	0	1	1	1
0	0	0	4	0	1	3	4	3	3	1	0	0	0	1	0	0	0	0	3	2	1	1	1	0	1	0	1	0	0	1	1	1
1	0	0	4	1	0	1	5	1	0	0	0	0	0	0	0	0	0	1	0	0	0	0	0	1	1	0	0	0	0	0	0	1
1	0	2	2	1	1	6	4	1	1	0	0	2	1	0	1	0	1	1	2	1	1	1	1	1	1	0	1	1	0	1	1	1
0	0	0	2	0	2	3	4	1	3	0	1	2	1	0	1	0	0	0	2	2	1	0	0	1	1	0	0	1	0	1	1	1
0	1	0	2	0	2	3	4	3	2	0	0	0	0	0	1	0	1	0	2	1	1	1	1	1	1	1	1	1	1	1	1	1
0	0	2	2	0	2	2	4	1	1	0	0	0	1	0	0	0	1	0	2	1	1	1	1	1	1	1	1	1	1	1	1	1
0	0	0	4	0	2	3	4	1	1	0	1	2	1	0	1	0	1	0	1	1	1	0	0	1	1	1	1	1	0	1	1	1
0	0	2	2	0	2	3	4	1	3	1	1	2	1	0	0	0	1	1	1	0	1	1	0	0	1	1	1	1	0	1	1	0
1	0	0	4	0	1	1	5	1	3	0	0	2	1	1	0	1	0	1	1	1	1	0	0	0	1	1	1	0	0	1	1	1
1	0	0	2	0	1	3	4	3	3	0	0	0	0	0	0	1	1	0	2	2	1	1	1	1	1	1	1	1	0	1	1	1
1	0	1	2	0	2	0	5	2	3	0	0	0	0	0	0	1	0	1	1	1	0	0	0	0	0	0	0	0	0	1	1	0
0	0	0	1	0	2	3	4	2	1	0	0	2	1	0	1	1	1	1	2	1	1	0	0	1	1	1	1	1	1	1	1	1
1	0	1	1	0	1	2	5	3	2	0	0	0	0	0	1	0	1	0	1	1	1	0	0	0	0	0	0	0	0	0	1	0
0	1	0	4	0	1	4	4	1	3	0	0	0	1	0	1	1	1	0	2	2	1	1	0	1	1	1	1	1	1	1	1	1
1	0	0	4	1	0	3	4	3	3	0	0	2	1	0	1	0	1	0	3	0	1	1	1	1	1	1	1	1	0	0	1	1
0	1	0	2	0	2	3	4	1	1	1	0	2	1	1	1	1	1	1	1	1	1	1	1	1	1	1	1	1	0	1	1	1
0	1	0	4	0	2	3	4	1	1	0	0	0	1	0	1	0	1	1	2	3	1	0	1	1	1	1	1	1	0	1	1	1
1	0	0	4	0	0	2	5	2	2	0	0	0	0	0	1	1	1	0	2	2	1	1	1	1	1	1	1	1	0	1	1	1
1	0	1	2	1	1	1	3	3	1	0	0	0	1	0	1	1	1	0	3	0	1	0	1	1	1	1	1	1	0	1	1	1
0	1	2	4	0	1	2	5	3	3	0	1	0	1	0	1	0	1	0	1	1	1	0	0	1	1	0	1	1	0	1	1	1
0	0	0	2	1	1	3	4	1	1	0	1	0	0	0	1	0	1	0	2	2	1	1	1	1	1	1	1	1	0	1	1	1
1	0	1	4	0	0	2	6	3	3	1	0	2	0	0	0	1	1	0	2	2	1	1	1	1	1	0	1	0	1	1	0	1
0	1	0	1	0	2	3	4	3	3	0	1	0	1	0	0	0	1	1	2	1	1	1	0	1	1	1	1	1	0	0	1	1
0	0	0	2	1	2	3	4	2	2	0	0	2	0	0	0	0	1	0	2	0	0	0	0	0	0	0	0	0	0	1	1	1
1	0	1	2	0	1	2	5	1	1	1	0	2	0	1	1	1	1	1	2	2	1	1	1	1	1	1	1	1	1	1	1	1
1	0	0	2	0	1	2	5	3	2	0	0	0	1	0	0	0	1	1	2	1	1	0	1	1	1	1	1	0	1	1	1	1
0	1	0	2	1	1	3	5	3	3	0	1	0	1	0	1	0	1	1	2	3	1	0	1	1	1	1	1	1	0	1	1	1
1	0	0	1	0	1	2	3	3	1	0	0	0	1	1	0	1	1	1	1	1	0	1	1	1	1	0	1	1	0	1	1	1
1	0	0	2	0	2	1	5	3	2	0	1	0	0	0	1	0	1	0	1	1	1	0	0	0	1	1	1	1	0	1	1	0
1	1	1	2	0	2	2	5	3	3	1	0	0	1	1	1	0	1	1	2	1	1	1	1	1	1	1	1	1	1	1	1	1
0	0	0	4	0	1	3	4	4	3	1	1	2	0	1	1	1	1	1	2	1	1	1	0	1	1	1	1	1	0	1	1	1
0	1	0	2	0	1	5	3	3	1	1	0	0	1	0	0	1	0	1	2	1	0	1	1	1	1	1	0	0	1	1	1	1
0	1	0	4	0	1	1	5	3	3	1	0	2	1	0	1	0	0	1	2	3	1	0	0	1	1	0	1	1	1	1	1	1
1	0	0	4	1	0	2	3	0	0	1	0	0	0	0	0	0	0	1	2	2	0	1	1	1	1	0	0	1	0	1	0	1
1	0	0	2	1	1	2	5	3	2	0	1	2	1	0	1	0	1	0	1	0	1	1	1	1	1	0	0	0	1	1	1	1
0	0	0	2	0	1	3	4	3	2	1	0	2	1	0	0	0	1	0	2	1	1	0	0	1	1	1	1	1	1	1	1	1
0	0	0	2	0	0	3	4	3	3	1	0	0	0	0	0	1	1	0	0	1	1	1	0	1	0	1	0	0	0	0	0	0
1	1	0	1	0	2	0	6	3	3	1	1	0	1	0	1	1	1	1	2	1	1	1	1	1	1	1	1	1	0	0	1	1
1	0	2	4	0	2	0	5	3	3	0	1	0	1	0	1	1	1	1	2	1	1	1	1	1	1	0	0	0	0	1	1	1
0	1	0	2	0	1	3	4	3	3	0	0	2	0	1	0	0	1	0	3	1	0	1	1	1	0	1	1	0	0	1	1	1
0	0	0	4	0	0	3	4	3	2	0	0	0	0	0	0	1	0	1	2	3	1	1	1	1	1	0	1	1	0	1	0	1
1	1	0	2	0	1	2	6	4	3	0	0	0	1	1	0	1	1	1	2	1	1	1	1	1	1	1	1	1	0	1	1	1
0	1	2	4	0	1	3	4	0	2	0	0	0	1	0	1	1	1	0	2	3	1	1	1	1	1	1	1	1	0	1	1	1
0	0	0	4	0	1	3	4	3	3	0	0	2	1	1	1	1	0	1	2	1	1	0	1	1	1	1	1	1	0	1	0	1
0	1	0	2	0	1	3	4	3	3	1	0	0	0	0	0	0	1	1	2	3	1	1	1	1	0	1	1	0	0	1	1	1
1	1	1	4	1	2	2	5	4	3	0	1	2	1	0	1	1	1	1	1	1	1	1	1	1	0	0	0	0	1	0	1	1
1	0	1	2	0	3	2	6	3	2	1	1	0	1	0	1	1	1	0	1	0	1	1	1	1	1	0	0	1	0	1	1	1
1	0	0	2	0	1	1	3	2	3	0	1	0	1	0	1	1	1	1	2	1	1	0	1	1	1	1	1	1	1	1	1	1
1	0	1	4	0	1	2	5	3	3	1	0	0	0	0	0	1	0	1	1	1	1	1	1	1	1	0	1	0	1	1	0	1
1	0	0	4	1	2	0	5	3	3	0	0	0	1	0	0	0	1	0	2	1	1	1	1	0	1	0	0	1	0	1	1	1
1	0	0	4	0	2	2	5	2	2	0	0	2	1	0	1	0	1	0	2	2	1	1	1	1	1	1	1	0	1	1	1	1
2	0	1	2	0	1	0	5	3	1	0	0	0	1	1	0	0	0	1	2	2	1	1	1	1	1	1	1	1	1	1	1	1
1	1	0	2	0	1	2	6	2	2	0	0	0	1	0	0	0	1	0	2	2	1	1	1	1	1	1	1	1	0	1	1	1
1	0	0	2	0	1	2	5	3	3	1	0	0	1	1	0	0	0	1	3	3	0	0	0	0	1	0	0	1	0	1	0	1
0	1	0	3	0	2	2	5	3	3	1	1	0	1	0	1	0	1	1	1	1	1	1	1	1	1	1	1	1	1	1	1	1
1	1	1	2	0	1	4	6	3	3	0	0	2	0	0	1	0	1	0	2	2	1	0	1	1	1	1	1	1	1	1	1	1
1	0	0	2	0	1	2	5	3	3	1	1	2	1	0	1	1	1	0	2	2	0	1	1	0	0	1	1	0	1	1	1	0
1	0	0	4	0	0	0	6	4	4	0	1	0	1	0	1	0	1	0	1	1	1	0	1	0	0	0	0	0	1	1	1	0
2	0	1	4	0	1	2	5	4	2	0	0	2	1	1	1	1	1	1	0	0	1	0	1	1	1	1	0	1	0	1	1	1
1	0	0	4	0	1	1	5	3	2	0	0	2	1	0	1	0	1	0	3	3	0	0	0	0	1	0	0	0	0	1	1	1
1	0	1	4	0	1	2	5	1	1	1	0	0	0	0	0	0	1	0	1	1	1	1	1	1	1	0	0	0	0	1	1	1
1	0	1	2	0	0	1	5	4	4	0	0	0	1	0	0	0	1	0	2	2	1	1	1	1	1	1	1	1	1	1	1	1
0	1	0	4	0	2	3	4	3	3	0	1	0	0	0	0	0	1	0	2	3	1	0	1	1	0	1	1	1	0	1	1	1
0	1	0	3	0	2	4	4	3	3	0	1	0	1	0	1	0	0	0	2	2	1	1	1	1	1	1	1	1	0	1	1	1
3	0	0	0	0	0	1	3	1	1	0	0	2	0	0	0	0	0	1	1	1	0	1	0	0	0	0	0	0	0	0	1	1
3	0	0	2	0	0	1	5	2	2	0	0	2	0	0	1	0	0	1	2	1	1	0	0	0	0	1	0	1	0	1	1	1
2	0	0	2	0	0	0	2	1	0	0	0	0	1	1	0	0	0	0	2	3	1	0	0	0	0	0	0	0	0	1	1	1
3	1	1	2	0	0	0	0	0	0	0	0	1	1	1	0	1	0	0	2	2	1	1	1	1	1	1	0	0	1	1	1	1
2	0	1	0	1	0	0	6	0	0	0	0	0	0	0	0	1	0	1	0	0	1	0	0	0	0	0	0	1	0	1	0	1
2	0	1	2	0	0	2	3	0	0	0	0	0	1	0	1	0	0	0	3	3	1	1	1	1	1	1	1	1	1	1	1	1
1	0	1	2	0	0	0	3	1	1	0	0	0	0	0	1	0	0	0	3	3	1	1	1	1	1	0	0	0	0	0	0	0
2	0	1	2	0	0	1	3	0	0	0	0	0	0	1	0	0	0	0	0	0	1	1	1	1	1	1	1	1	0	0	1	1
1	0	1	2	0	0	2	5	3	3	0	0	2	1	0	0	0	1	0	3	3	1	1	1	1	1	1	1	1	1	1	1	1
2	0	1	2	0	0	1	1	1	1	0	0	0	1	0	1	0	1	0	2	1	1	1	1	1	0	0	1	1	1	1	1	1
1	1	3	2	0	0	0	2	0	0	0	0	0	0	1	0	0	0	0	2	1	1	0	0	1	1	1	1	1	1	1	1	1
2	0	1	2	0	0	2	5	3	2	0	0	2	1	0	1	1	1	0	3	2	0	1	1	0	1	1	0	1	0	1	1	1
2	0	1	2	0	0	1	0	2	0	0	0	2	1	1	0	0	0	0	3	3	1	0	0	0	0	0	1	1	0	0	1	1
3	0	3	2	0	0	0	2	1	0	0	0	2	1	0	0	1	0	0	1	2	1	1	1	0	1	0	0	0	0	1	1	1
2	1	1	2	0	0	0	5	1	0	0	0	0	1	0	0	0	0	1	2	1	1	1	1	1	1	1	1	1	1	1	1	1
1	0	0	2	0	0	1	3	0	1	0	0	0	1	0	0	1	0	0	2	3	1	0	1	1	1	0	0	0	0	0	0	0
2	1	1	2	1	0	0	5	2	0	0	0	0	0	0	0	0	1	0	2	2	1	0	1	1	1	1	1	1	1	1	1	1
3	1	1	2	0	0	0	2	2	1	0	0	0	1	0	0	0	1	0	2	1	1	1	1	1	0	1	1	1	1	1	1	1
3	1	1	2	0	0	1	5	1	3	0	0	0	1	0	0	0	0	1	1	1	1	1	1	1	1	1	1	1	1	1	1	1
3	0	0	2	0	0	0	5	1	1	0	0	2	1	0	0	0	0	1	2	1	1	0	1	1	1	1	1	1	1	1	1	1
1	1	0	2	0	0	2	5	1	1	0	0	0	1	0	0	0	0	1	2	1	1	0	1	1	1	1	1	1	1	1	1	1
2	0	0	2	1	0	0	5	2	3	0	0	0	1	0	0	0	0	1	2	1	1	0	1	1	1	1	1	1	1	1	1	1
0	1	0	1	0	2	3	4	3	2	0	1	2	1	0	1	0	1	0	2	0	1	1	1	1	1	1	1	1	1	0	1	1
2	1	1	1	0	0	0	5	3	3	0	0	0	1	0	1	1	0	1	2	1	1	1	1	1	1	1	1	1	1	0	1	1
3	1	1	2	0	0	0	3	0	0	0	0	0	1	1	0	0	0	0	1	3	0	1	1	1	1	0	1	1	0	1	1	1
3	0	3	2	1	0	0	3	1	0	0	0	1	1	1	0	1	0	0	2	2	1	1	1	1	1	1	0	0	1	1	1	1
2	1	1	2	0	1	0	3	1	1	0	0	2	1	1	1	0	0	1	1	1	1	0	0	0	1	0	1	0	0	0	1	0
3	1	1	2	0	0	1	3	1	1	0	0	2	1	0	1	0	0	1	1	1	1	0	0	0	1	0	1	0	0	0	1	0
2	0	1	2	0	0	0	1	1	1	0	0	2	1	0	1	0	0	0	2	2	1	1	0	1	1	1	0	0	0	1	1	1
2	0	1	2	0	1	1	1	1	2	0	0	0	1	1	0	0	0	1	2	0	1	1	0	1	1	1	0	0	0	1	1	1
2	0	0	2	0	0	1	2	1	2	0	0	0	1	1	0	1	0	0	2	0	0	0	0	1	1	1	0	0	0	1	0	1
3	0	0	2	0	0	1	1	0	1	0	0	2	1	0	0	1	0	0	2	0	0	0	0	1	1	1	1	1	1	1	1	1
3	1	1	2	0	0	0	3	2	1	0	0	0	1	0	1	0	0	1	1	0	0	0	0	1	1	1	0	0	0	1	0	1
2	0	3	2	0	0	1	2	1	1	0	0	0	1	0	0	0	0	1	2	1	1	1	1	1	1	1	1	1	1	1	1	1
3	0	0	2	0	1	0	1	1	1	0	0	0	0	1	0	0	0	0	1	1	1	1	1	1	1	1	1	1	1	1	1	1
3	0	0	2	0	0	1	1	1	2	0	0	1	1	0	0	0	0	1	3	3	1	0	1	1	1	1	1	1	1	1	1	1
2	1	0	2	0	0	0	1	1	2	0	0	0	1	0	0	1	0	0	3	3	1	0	1	1	1	1	1	1	1	1	1	1
2	1	1	2	0	1	1	1	1	1	0	0	1	0	1	0	0	0	0	1	0	1	0	1	1	1	0	0	0	1	1	1	1
2	1	1	2	0	0	0	1	2	2	0	0	1	1	1	0	0	0	0	1	0	0	0	0	0	0	0	0	0	0	0	0	0
3	1	1	2	0	0	0	5	3	2	0	0	1	1	1	0	0	0	0	1	0	0	0	0	0	0	0	0	0	0	0	0	0
2	1	0	2	0	0	0	1	1	0	0	0	0	1	1	0	0	0	0	1	0	1	1	1	0	1	0	0	0	0	1	1	1
2	1	1	2	0	0	0	2	1	0	0	0	2	1	1	0	0	0	0	1	0	1	1	1	0	1	0	0	0	0	0	1	1
2	1	0	2	0	1	0	5	3	3	0	0	0	1	0	0	0	1	1	3	1	1	1	0	0	1	1	1	1	1	1	1	1
2	1	0	2	0	1	0	3	1	1	0	0	0	1	0	1	0	0	1	3	1	1	1	0	0	1	1	1	1	1	1	1	1
2	1	1	2	0	1	2	2	1	1	0	0	0	0	0	1	0	0	0	2	2	1	1	1	1	1	1	1	1	0	0	1	0
2	1	0	2	0	1	0	3	2	2	0	0	2	1	1	0	0	0	1	2	2	1	1	1	1	1	1	1	1	0	0	1	0
2	0	1	1	0	0	0	5	3	3	0	0	0	0	0	0	1	0	0	3	2	1	1	1	1	1	1	1	1	0	1	1	1
3	1	1	2	1	1	1	1	1	1	0	0	0	1	0	0	0	0	1	2	0	1	1	1	1	1	1	1	1	1	0	0	0
1	1	3	1	0	0	0	0	0	0	0	0	0	0	0	1	0	0	1	3	3	1	1	1	1	1	1	0	1	0	1	1	1
2	0	0	2	0	1	1	3	1	2	0	0	0	0	0	0	0	0	1	1	3	1	1	0	0	0	0	1	1	1	1	1	1
2	0	1	2	0	1	0	1	1	2	0	0	1	1	0	0	1	0	0	1	0	1	1	0	0	0	0	1	1	1	1	1	1
2	0	1	1	1	0	0	0	0	0	0	0	0	1	1	0	0	0	0	2	1	0	1	1	1	1	1	1	0	0	1	1	1
2	0	1	1	1	0	0	1	0	0	0	0	0	0	0	1	0	0	0	3	3	0	0	0	0	0	0	0	0	0	0	0	1
2	0	1	1	1	0	0	1	0	0	0	0	0	1	1	0	0	0	0	1	2	1	1	1	1	1	1	0	0	0	1	0	0
2	0	1	1	1	0	0	0	0	1	0	0	0	0	0	0	1	0	1	3	3	1	0	0	0	0	0	1	1	0	0	0	1
1	1	1	1	1	0	0	0	1	0	0	0	0	0	1	0	0	0	0	2	2	1	0	0	0	0	0	0	0	0	0	1	0
2	1	3	1	1	0	0	0	1	0	0	0	0	0	0	1	0	0	0	3	2	1	0	0	0	0	1	0	0	1	1	1	1
2	1	3	1	0	0	0	1	0	0	0	0	0	1	0	1	0	0	0	2	2	0	1	0	0	1	0	0	1	0	1	1	1
2	0	1	1	0	0	2	5	3	3	1	0	0	0	0	1	0	0	0	2	2	1	0	0	0	1	1	0	1	1	1	1	1
1	0	1	1	1	0	2	1	0	0	0	0	0	0	0	1	0	0	0	2	0	1	1	1	1	1	1	1	1	0	1	1	1
1	0	1	1	0	0	1	1	1	1	0	0	0	0	0	1	0	0	0	2	2	1	0	0	0	1	1	0	1	1	1	1	1
0	1	1	1	1	0	0	0	0	0	0	0	0	0	0	0	1	0	0	3	0	0	1	0	1	0	0	0	0	0	0	0	0
1	1	1	1	1	0	0	0	0	0	0	0	0	1	0	0	1	0	0	3	0	0	0	0	0	0	0	0	0	0	0	0	0
2	0	1	2	0	0	1	5	1	1	0	0	2	1	0	0	1	0	0	1	1	0	1	1	0	0	1	1	1	1	1	1	1
3	0	0	2	0	0	1	3	2	2	0	0	2	1	0	0	0	0	1	1	1	0	0	0	0	0	0	0	0	0	0	0	0
3	1	1	2	1	1	1	1	2	1	0	0	0	0	0	0	0	0	1	1	1	1	1	1	1	1	1	1	1	1	1	1	1
2	1	1	1	1	0	0	0	0	0	0	0	0	0	1	0	0	0	0	2	2	0	1	0	1	1	0	0	0	0	1	0	0
1	0	1	1	0	1	2	2	1	0	0	0	0	0	1	0	0	0	0	2	2	1	1	1	1	1	1	1	1	1	1	1	1
1	0	1	1	1	0	1	2	1	1	0	0	0	1	0	0	1	0	0	3	0	1	1	1	1	1	1	1	1	1	1	1	1
1	1	1	1	1	0	0	0	1	0	0	0	0	1	1	0	0	0	0	3	0	0	0	1	1	1	0	0	0	0	1	0	0
2	1	1	1	1	0	0	0	1	0	0	0	1	0	0	0	1	0	0	1	0	0	0	1	1	1	1	1	0	1	1	1	1
2	1	1	1	0	0	0	0	1	0	0	0	0	0	0	0	1	0	0	1	0	0	0	1	1	1	1	1	0	1	1	1	1
1	1	1	1	1	0	0	0	1	0	0	0	0	1	1	0	0	0	0	3	0	0	1	1	1	1	0	0	0	0	1	0	0
2	1	1	1	1	0	0	0	0	0	0	0	0	1	1	0	1	0	0	2	0	0	0	0	0	0	0	0	0	0	0	0	0
0	1	3	1	0	0	0	0	0	0	0	0	0	0	0	0	1	0	0	0	0	1	0	1	1	1	1	1	0	0	1	1	1
1	1	0	1	0	1	2	5	2	1	0	0	0	1	1	0	1	0	1	1	1	1	0	0	0	1	0	1	0	1	1	1	1
2	0	1	1	1	0	0	1	0	0	0	0	0	0	0	1	0	0	0	1	1	1	1	0	0	0	0	0	0	0	1	1	0
1	0	1	1	0	1	1	3	1	1	0	0	0	0	0	1	0	0	0	3	1	0	1	1	1	1	1	1	1	0	1	1	1
2	1	1	1	1	0	0	0	0	0	0	0	0	0	1	0	0	0	0	3	0	0	0	0	0	0	0	0	0	0	0	0	0
1	1	3	1	1	1	0	3	1	0	0	0	0	1	0	0	1	0	0	3	1	1	1	0	0	1	0	0	0	0	0	1	0
3	0	1	1	1	0	0	1	0	0	0	0	0	0	0	1	0	0	0	1	0	0	0	0	0	0	0	0	0	0	0	0	0
1	0	1	1	1	0	1	0	0	0	0	0	0	0	0	0	1	0	0	1	0	1	1	1	1	1	0	0	0	0	1	1	1
2	0	1	1	1	1	1	2	1	1	0	0	0	0	0	0	1	0	0	1	1	1	1	1	0	1	1	1	0	0	1	1	1
1	0	1	1	1	1	1	2	1	1	0	0	0	0	0	1	1	0	0	1	0	1	1	0	1	1	1	0	1	0	1	1	1
1	1	0	1	1	0	0	1	1	0	0	0	0	0	1	0	0	0	0	1	3	1	1	1	1	1	0	0	0	0	1	1	1
1	0	1	1	1	0	1	0	0	0	0	0	0	1	1	0	0	0	0	1	0	0	0	0	0	0	0	0	0	0	1	0	0
1	0	1	1	1	1	0	1	1	0	0	0	0	0	1	0	0	0	0	3	3	1	1	1	1	1	0	1	1	0	1	1	1
1	1	0	1	1	0	0	1	0	0	0	0	0	0	0	0	1	0	0	2	2	1	1	1	1	1	1	1	1	0	1	1	1
2	1	1	1	1	0	0	0	1	0	0	0	0	0	0	1	0	0	0	2	2	1	1	1	1	1	1	0	1	0	1	0	1
0	0	0	1	0	1	3	4	2	1	0	1	2	1	1	1	0	1	1	2	1	1	0	0	0	0	1	1	1	1	1	1	1
1	1	1	1	0	0	0	1	1	1	0	0	0	0	0	1	0	0	0	2	2	1	1	1	1	1	1	1	1	1	1	1	1
2	0	1	1	0	1	2	0	0	0	0	0	2	1	1	0	0	0	0	1	3	1	1	1	1	0	1	1	0	1	1	1	1
1	0	1	1	0	1	2	5	1	0	1	0	0	0	0	0	1	0	1	1	1	1	0	1	1	1	1	1	1	0	1	1	1
1	1	1	1	1	0	1	0	0	0	0	0	0	1	0	1	0	0	0	3	3	0	0	0	0	0	0	0	0	0	0	0	0
2	1	1	1	0	0	0	3	0	1	0	0	0	0	0	1	0	0	0	2	2	0	0	0	1	1	1	1	1	0	1	1	1
1	1	1	1	0	0	0	2	1	0	0	0	0	0	0	1	0	0	0	0	0	0	0	0	0	0	0	0	0	0	1	0	0
2	1	1	1	0	0	0	0	1	0	0	0	0	1	0	0	1	0	0	2	2	1	0	1	0	0	0	0	0	0	0	1	0
1	1	0	2	1	1	0	5	3	1	0	0	0	1	0	1	1	1	1	2	1	1	1	1	1	0	1	1	1	0	1	1	1
1	0	1	1	1	1	2	4	1	0	0	0	0	1	0	0	0	1	0	2	1	1	1	1	0	1	1	1	1	0	1	1	1
2	1	1	1	1	0	0	0	0	0	0	0	0	0	1	0	1	0	0	3	3	0	0	0	0	0	0	0	0	0	1	0	0
1	1	1	1	0	1	1	2	1	0	1	1	2	1	0	1	0	0	0	2	3	0	1	1	1	1	1	1	1	0	0	0	0
1	0	1	1	1	0	1	2	1	1	0	0	0	0	0	0	1	0	0	2	2	1	1	1	1	1	1	1	1	0	0	1	1
2	1	1	1	1	0	0	2	0	0	0	0	0	0	0	1	1	0	0	1	1	1	0	0	1	1	0	0	0	0	1	1	1
2	0	1	1	0	0	1	1	1	0	0	0	0	0	1	0	1	0	0	3	0	1	1	1	1	1	0	0	0	0	1	1	1
1	0	1	1	0	0	2	4	0	0	0	0	2	0	0	1	0	0	0	3	3	1	1	1	1	1	1	0	1	0	1	1	1
3	1	1	1	1	0	0	0	0	0	0	0	0	0	1	0	0	0	0	3	0	0	0	0	0	0	0	0	0	0	0	0	1
2	0	1	1	1	0	1	2	0	0	0	0	0	0	0	1	0	0	0	3	0	0	0	0	0	0	0	0	1	0	1	1	1
1	0	1	1	0	0	1	1	1	1	0	0	0	0	1	0	0	0	0	2	2	1	1	1	1	1	1	1	1	1	1	1	1
2	1	3	1	0	0	1	1	0	0	0	0	0	0	0	0	1	0	0	2	1	0	0	0	0	1	1	0	0	0	1	1	1
1	0	0	1	1	2	0	1	1	0	0	0	0	0	0	1	0	0	0	3	3	1	1	0	0	1	1	1	1	1	1	1	1
2	1	1	1	1	1	0	0	1	0	0	0	2	0	0	1	0	0	0	2	3	0	0	0	0	0	0	0	0	0	0	1	1
1	0	1	1	0	0	0	3	3	2	0	0	2	0	0	0	1	0	0	1	1	1	1	1	1	1	1	1	1	0	1	1	1
2	1	1	1	0	1	0	1	0	0	0	0	0	0	0	1	0	0	0	2	3	1	0	1	1	1	1	1	1	1	1	1	1
0	1	1	1	1	1	0	1	1	0	0	0	0	0	0	0	0	0	1	2	3	0	0	0	0	0	0	0	0	0	0	1	0
2	0	1	1	0	1	1	3	1	1	0	0	0	0	0	0	1	0	0	1	1	0	1	1	1	1	1	1	0	0	1	1	1
1	1	1	1	0	0	0	0	2	2	0	0	0	0	0	0	1	0	0	3	3	0	0	0	0	1	1	1	1	0	1	1	1
2	1	1	1	0	0	0	1	0	0	0	0	0	0	1	0	1	0	0	2	2	1	0	0	1	0	1	1	0	1	0	1	1
2	1	1	1	1	0	0	0	0	0	0	0	0	0	0	0	1	0	0	1	3	1	0	0	1	1	0	0	0	0	1	1	1
2	1	1	1	1	1	0	5	1	1	0	0	2	0	0	1	1	1	1	2	2	0	1	1	1	1	1	0	0	0	0	0	0
1	0	1	1	0	1	2	1	1	1	0	0	0	0	0	0	1	0	0	0	3	1	0	1	0	1	0	0	1	1	1	1	1
1	1	1	1	1	0	2	2	1	1	0	0	0	0	1	0	1	0	0	2	2	1	1	1	1	1	1	1	0	1	1	1	1
2	0	1	1	0	0	0	0	0	0	0	0	0	0	0	0	1	0	0	3	3	1	1	1	1	1	1	1	1	0	1	1	1
2	0	1	1	1	0	0	1	0	0	0	0	2	0	1	0	0	0	1	2	2	1	1	1	1	1	1	0	1	0	1	1	1
2	1	1	1	1	1	0	0	1	0	0	0	0	0	0	1	0	0	0	1	0	1	0	0	1	1	0	0	0	0	1	1	1
2	1	1	1	1	0	0	0	1	0	0	0	0	0	1	0	0	0	0	3	1	1	1	0	1	1	0	0	0	0	1	0	1
3	0	1	1	0	0	0	5	0	0	1	0	0	1	0	1	1	0	0	0	0	0	1	1	1	0	0	0	1	0	1	1	1
2	1	1	1	0	0	0	2	1	2	0	0	0	0	0	0	0	0	1	3	3	1	0	1	1	1	1	1	1	1	1	1	0
2	1	1	1	0	0	0	0	1	0	0	0	0	0	1	0	0	0	0	2	2	1	1	0	1	1	1	1	1	0	0	1	1
2	1	3	1	0	1	0	0	0	0	0	0	2	0	0	1	0	0	0	2	1	1	1	1	0	1	1	1	1	1	1	1	1
0	1	1	1	0	1	0	0	0	0	0	0	0	0	0	0	1	0	0	3	3	0	0	0	0	0	1	1	1	0	0	0	0
2	0	1	1	0	0	0	1	0	0	0	0	0	0	0	0	1	0	0	2	2	0	0	0	0	0	0	0	0	0	0	0	0
2	1	1	1	0	0	0	1	0	0	0	0	0	0	1	1	1	0	0	2	3	1	1	1	1	1	0	0	1	0	1	1	1
2	0	1	1	0	1	0	1	0	0	0	0	0	0	0	1	0	0	0	2	2	1	0	0	0	0	1	1	1	0	1	1	1
1	1	1	1	0	0	0	0	0	0	0	0	0	1	1	0	1	0	0	3	3	1	0	0	0	0	0	0	0	1	0	0	0
2	0	1	1	0	0	1	2	0	0	0	0	2	1	1	1	0	0	0	0	0	1	1	1	1	1	1	1	1	1	1	1	1
3	0	1	1	0	0	0	3	0	0	0	0	0	0	1	0	0	0	0	3	3	0	0	0	0	0	0	0	0	0	0	0	0
1	1	1	1	0	0	0	1	0	0	0	0	2	0	0	0	1	0	0	2	2	0	1	1	1	1	1	1	1	0	1	1	0
2	0	1	1	0	1	1	2	2	1	0	0	0	0	0	0	1	0	0	2	1	1	0	0	0	1	1	1	1	1	1	1	1
2	0	1	1	1	1	0	1	0	0	0	0	0	0	0	1	0	0	0	2	2	1	1	1	1	1	1	1	1	0	1	1	1
0	0	0	1	0	1	2	1	1	1	1	0	2	1	0	0	1	0	0	1	3	1	1	1	1	1	1	1	0	1	1	1	1
0	0	1	1	1	0	2	2	0	0	0	0	2	0	0	1	0	0	0	2	2	1	1	1	1	1	1	1	1	1	1	1	1
1	1	1	1	0	0	0	1	1	0	0	0	0	0	0	0	1	0	0	1	1	1	0	0	0	0	0	0	0	0	1	1	1
1	0	1	1	0	1	2	2	0	0	1	1	0	0	0	0	0	1	0	2	2	1	0	0	0	0	1	1	1	0	1	1	1
1	0	1	1	0	1	1	2	0	0	0	0	2	1	0	1	0	0	0	2	2	1	1	1	1	1	1	1	1	1	1	1	1
2	0	1	1	0	0	1	0	0	0	0	0	2	0	0	0	1	0	0	0	0	1	1	1	1	1	1	0	1	0	0	1	1
2	1	1	1	1	1	0	1	0	0	0	0	0	0	0	0	1	0	0	1	3	1	0	0	0	1	0	0	1	0	1	1	1
1	1	1	1	0	0	0	0	0	0	0	0	0	0	0	0	1	0	1	1	3	1	1	1	1	1	1	1	1	0	1	1	1
2	1	1	1	0	0	1	0	0	0	0	0	2	0	0	1	1	0	0	2	1	1	1	1	1	1	1	1	0	1	1	1	1
2	0	1	1	1	0	0	1	0	0	0	0	0	1	0	1	1	0	0	2	2	1	0	0	0	1	1	1	0	1	1	1	1
1	0	3	1	1	0	0	0	0	0	0	0	0	0	0	1	0	0	0	2	1	1	1	1	1	1	1	1	1	0	1	1	1
1	1	1	1	1	0	0	0	0	0	1	0	0	1	0	1	0	0	0	2	2	0	1	1	1	1	0	0	0	0	0	0	0
2	0	1	1	0	0	1	1	1	0	1	0	2	1	0	1	1	1	0	2	2	0	0	0	0	0	0	0	0	0	0	0	1
0	0	0	1	0	1	1	4	1	1	0	0	0	0	0	1	0	0	0	1	2	1	1	1	1	1	1	1	1	0	1	1	1
1	1	1	1	0	1	0	1	1	0	0	0	0	0	0	1	0	0	0	2	2	0	1	1	1	1	1	1	1	0	1	1	1
1	0	1	1	1	1	0	1	0	0	0	0	0	0	0	1	0	0	0	2	2	0	0	0	0	0	0	1	1	0	1	1	0
1	1	1	1	0	0	0	1	0	0	0	0	0	1	0	1	0	0	0	2	2	0	0	0	1	1	1	1	1	0	1	1	1
0	0	0	3	0	2	0	4	3	1	0	0	0	1	0	1	0	0	0	2	2	0	0	0	0	0	1	1	1	0	1	1	0
2	0	1	1	1	0	0	0	0	0	0	0	0	0	0	1	0	0	0	2	2	1	0	0	0	0	1	1	1	1	1	1	1
2	0	1	1	0	0	1	1	0	0	0	0	0	0	0	1	0	0	0	2	2	0	0	0	0	0	0	0	0	0	0	0	1
1	1	1	1	0	0	0	0	1	0	0	0	0	0	0	1	0	0	0	2	2	1	0	0	0	0	1	1	1	0	1	1	1
3	0	1	1	1	0	0	1	0	0	0	0	0	0	1	0	0	0	0	3	3	1	1	1	1	1	0	0	0	0	1	0	1
3	1	1	1	0	0	0	0	1	0	0	0	0	0	0	1	0	0	0	2	2	1	0	0	0	0	0	0	0	0	0	1	1
2	0	1	1	0	1	1	2	1	0	0	0	0	0	0	1	0	0	0	2	2	0	0	0	0	0	0	0	0	1	0	0	0
3	1	3	1	1	1	0	0	1	0	0	0	0	0	0	1	0	0	0	2	2	0	0	0	0	0	1	1	1	0	1	1	1
1	1	1	1	1	1	1	1	0	0	0	0	0	0	0	1	0	0	0	2	2	1	0	0	0	0	0	0	0	0	0	0	1
3	0	1	1	0	0	0	1	0	0	0	0	0	1	0	1	0	1	0	1	0	1	1	1	1	1	0	1	1	0	1	1	1
1	0	1	1	1	0	0	4	0	0	0	0	0	0	0	0	0	0	1	2	2	1	1	1	1	1	1	1	1	1	1	1	1
2	0	1	1	0	1	2	5	0	0	0	0	2	0	0	1	0	0	0	0	1	1	1	1	1	1	1	1	0	1	1	1	1
2	1	1	1	1	1	0	0	1	0	0	0	0	0	0	1	0	1	0	3	0	0	1	1	1	1	1	0	1	0	1	1	1
2	0	1	1	0	1	0	1	1	0	0	0	0	0	0	1	0	1	1	2	2	0	0	0	0	0	0	0	1	0	1	1	1
1	1	1	1	0	0	0	1	1	1	0	0	0	1	0	0	1	0	0	0	0	1	1	1	1	1	0	0	0	0	1	0	0
1	1	1	1	1	0	0	1	1	0	0	0	0	0	1	0	0	0	0	0	0	0	0	0	0	0	0	0	0	0	0	0	0
1	1	1	1	0	0	0	1	1	1	0	0	0	0	0	1	0	1	0	3	0	0	1	1	1	1	1	0	1	0	1	1	1
2	0	1	1	0	0	0	2	0	0	0	0	0	0	0	1	0	1	0	3	0	0	1	1	1	1	1	0	1	0	1	1	1
2	0	1	1	1	0	2	1	0	0	0	0	0	0	0	1	1	1	1	3	3	0	0	0	0	0	0	0	0	0	1	0	0
2	0	1	1	1	0	0	1	0	0	0	0	0	0	0	1	0	1	0	3	3	1	1	1	1	1	1	1	0	0	1	1	1
1	0	3	1	0	0	2	1	0	0	0	0	0	1	0	1	0	0	0	1	1	1	1	0	1	1	1	0	1	0	1	1	1
3	0	1	1	0	0	0	2	0	0	0	0	0	0	1	0	1	1	0	1	0	0	0	0	0	1	0	0	0	1	1	0	1
2	0	1	1	1	1	2	1	1	0	0	0	0	0	1	1	1	0	1	2	0	1	1	1	1	1	1	0	1	0	1	1	1
2	1	3	1	0	0	0	1	1	0	0	0	0	0	0	1	1	1	0	1	1	1	1	1	1	1	1	0	1	0	1	1	1
1	1	3	1	1	0	0	1	1	0	0	0	0	0	0	1	1	0	0	0	0	1	1	1	1	1	1	0	1	0	1	1	1
1	0	1	1	0	0	2	2	1	0	0	0	2	0	0	1	0	0	0	2	1	1	0	0	1	1	0	1	1	0	1	1	1
2	0	1	1	1	0	0	2	1	0	0	0	0	0	0	0	1	0	0	2	0	1	0	0	1	1	1	0	0	0	1	1	1
1	0	0	1	0	0	1	2	0	0	0	0	2	0	1	1	0	0	1	1	1	1	0	0	0	0	0	0	0	0	1	1	1
1	0	0	1	1	1	3	4	1	1	0	1	0	1	0	1	0	0	0	2	3	1	1	1	0	0	0	0	1	0	1	1	1
1	1	3	1	0	0	2	1	0	0	0	0	2	1	0	1	0	0	0	1	1	1	0	1	1	1	0	0	1	1	1	1	0
2	0	1	1	0	0	2	2	0	0	0	0	0	0	0	0	1	1	0	2	2	1	1	1	1	1	1	0	1	0	1	1	1
2	0	1	1	0	0	0	0	0	0	0	0	0	0	0	0	1	0	0	3	0	1	0	0	0	1	1	0	1	0	1	0	1
2	0	1	1	1	0	0	1	0	0	0	0	0	0	0	1	0	1	0	3	3	0	1	1	1	1	1	0	0	1	1	1	1
2	0	1	1	0	0	0	3	0	0	0	0	0	0	0	0	1	0	0	3	3	1	0	0	0	1	1	0	1	1	1	1	1
3	0	1	1	1	1	0	0	0	0	0	0	0	0	1	0	0	0	0	2	2	1	0	0	0	1	0	0	1	0	1	1	1
2	0	1	1	1	0	0	1	1	0	0	0	0	0	1	0	0	0	0	3	3	1	0	0	0	1	1	1	1	0	1	1	1
2	0	1	1	1	0	0	0	0	0	0	0	0	0	1	0	1	0	0	2	1	0	1	0	1	1	1	0	1	0	1	1	1
2	0	1	1	0	1	0	1	0	0	0	0	0	0	1	0	1	0	0	1	1	1	0	0	0	1	0	0	1	0	1	1	1
3	0	3	1	0	0	0	1	1	1	0	0	0	0	1	0	0	0	0	2	3	1	1	1	1	1	0	0	1	0	1	1	1
2	0	1	1	0	0	2	0	0	0	0	0	0	0	0	1	1	0	0	3	3	1	1	1	1	1	0	0	1	0	1	1	1
2	0	1	1	1	0	2	5	1	0	1	0	0	1	1	1	1	0	1	2	2	1	1	1	1	1	1	1	1	1	1	1	1
1	0	1	1	0	0	2	1	1	1	0	0	2	0	1	0	0	0	1	3	1	0	0	1	0	0	1	0	1	1	0	1	1
2	0	1	1	0	0	1	3	1	0	1	1	0	1	0	1	0	1	0	2	2	1	1	1	1	1	1	0	0	0	1	0	0
3	0	1	1	0	0	0	1	0	0	0	0	0	0	0	1	0	0	0	2	2	1	0	0	0	1	1	0	1	0	1	1	1
2	1	0	1	1	1	0	0	0	0	0	0	0	0	0	1	0	0	0	1	1	0	0	0	0	1	0	0	0	0	1	1	1
0	0	0	1	0	0	0	0	0	0	0	0	0	0	0	0	1	0	0	2	2	1	1	1	1	1	1	1	1	0	1	1	1
1	0	1	1	1	1	2	0	0	0	0	0	0	0	0	1	0	0	0	2	2	0	0	0	0	0	0	0	0	0	1	1	1
2	0	1	1	0	1	0	1	1	1	0	0	0	0	0	1	0	0	0	2	2	1	1	1	1	1	1	1	1	1	1	1	1
3	0	1	1	0	1	0	2	1	1	0	0	0	0	0	1	0	0	0	2	2	1	1	1	1	1	0	0	0	1	1	1	1
2	0	1	1	1	2	1	0	0	0	0	0	0	0	0	1	0	0	0	2	2	1	0	1	1	1	1	1	1	1	0	1	1
2	0	1	1	0	0	1	1	1	1	0	0	0	0	0	1	0	0	0	2	2	1	0	0	0	0	0	0	0	0	1	0	0
0	0	0	1	1	0	2	1	1	1	0	0	0	0	0	0	1	0	0	1	1	0	0	0	0	0	0	0	0	0	0	0	0
2	0	1	1	0	0	2	2	1	0	0	0	0	1	1	1	1	0	1	1	1	1	1	1	1	1	1	0	1	1	1	1	1
2	1	3	1	1	0	0	0	0	0	0	0	0	1	0	0	1	0	0	3	3	1	1	1	1	1	1	1	0	0	1	1	1
1	1	3	1	1	0	0	0	1	0	0	0	0	0	1	1	1	0	0	2	2	1	1	1	1	1	1	0	1	0	1	1	1
2	1	3	1	1	0	0	0	0	0	0	0	0	0	0	1	0	0	0	3	3	0	0	0	0	0	0	0	0	0	0	0	1
3	0	1	1	0	0	0	0	0	0	0	0	0	1	1	0	1	0	0	2	2	0	1	1	1	1	1	0	1	1	1	1	0
1	0	0	1	0	0	0	1	0	0	0	0	0	0	0	0	1	0	0	2	1	1	1	1	1	1	1	1	1	1	1	1	1
0	0	1	1	0	1	1	2	1	1	0	0	0	0	0	0	1	0	1	1	2	1	1	1	1	1	1	1	1	1	1	1	1
1	1	1	1	1	1	0	0	1	0	0	0	0	0	1	0	0	0	0	3	3	0	0	0	0	0	0	0	0	0	0	1	0
1	1	0	1	1	0	0	0	0	0	0	0	0	0	0	1	0	0	0	2	2	0	0	0	0	0	0	0	0	0	1	1	1
1	0	1	1	1	0	1	2	1	0	1	0	0	0	0	0	1	0	0	3	3	0	1	1	1	1	1	1	1	1	1	1	1
3	0	1	1	1	0	0	1	0	0	0	0	0	1	1	1	1	1	1	3	3	1	0	0	0	1	0	0	0	0	1	1	1
1	0	1	1	0	0	0	1	0	0	0	0	0	0	0	0	1	0	0	0	0	1	1	1	1	1	1	1	1	1	1	1	1
3	0	1	1	0	1	1	1	0	0	0	0	0	1	1	1	1	1	0	1	2	0	0	0	0	0	1	0	0	0	0	1	1
0	1	0	2	1	0	0	1	1	1	1	1	0	0	0	1	0	0	0	2	3	1	1	0	1	1	1	1	1	1	1	1	1
2	1	1	1	1	1	0	0	1	0	0	0	0	1	0	1	0	0	1	2	2	0	1	1	1	1	1	0	1	1	1	1	1
3	0	1	1	1	0	2	0	0	0	0	0	2	0	0	1	0	0	0	2	2	0	0	0	0	0	0	0	1	0	1	0	1
2	0	1	1	1	1	0	0	0	0	0	0	2	1	0	1	0	0	0	2	2	1	0	0	0	0	0	0	0	1	1	1	1
0	0	0	1	0	2	1	3	0	0	0	0	0	0	0	1	0	0	0	1	0	0	0	0	0	0	1	0	0	0	1	1	1
1	1	3	2	0	1	2	2	3	1	0	0	0	1	0	0	1	0	0	2	2	1	1	1	1	1	1	1	1	1	1	1	1
2	0	1	2	0	0	2	5	2	1	1	0	0	1	0	0	0	0	1	2	2	1	1	1	1	1	0	0	1	0	1	0	1
0	0	0	1	0	2	3	3	3	2	0	0	0	1	1	1	1	1	0	2	1	1	0	0	1	0	1	0	1	0	1	1	1
1	0	3	2	0	1	2	2	3	1	0	0	0	0	0	0	1	0	0	2	2	1	1	1	1	1	1	1	1	1	1	1	1
1	0	0	2	0	1	1	6	3	3	1	1	2	1	0	1	0	0	0	1	2	0	0	0	0	1	0	0	0	0	1	0	1
2	0	1	1	0	0	2	2	0	0	0	0	0	0	1	1	0	0	0	1	0	0	0	0	0	0	1	0	1	0	1	1	1
0	1	0	2	0	2	3	4	4	3	0	0	2	1	0	0	0	0	1	1	0	1	1	1	1	1	1	1	0	1	0	1	1
3	0	1	2	0	1	1	1	1	1	0	0	0	0	0	0	0	0	1	1	1	0	0	1	1	0	1	0	0	0	1	1	1
1	1	1	1	1	1	0	0	0	0	0	0	0	0	0	1	1	1	0	2	3	0	1	1	1	1	1	0	1	0	1	1	1
2	0	1	2	0	0	2	5	2	1	1	0	0	1	0	0	0	0	1	2	2	1	1	1	1	1	0	0	1	0	1	0	1
2	0	1	2	0	0	2	2	2	1	0	0	0	1	0	0	0	0	1	2	2	1	1	1	1	1	0	0	1	0	1	0	1
1	0	0	2	0	1	1	6	3	3	1	1	2	1	0	1	0	0	0	1	2	0	0	0	0	1	0	0	0	0	1	0	1
0	1	0	2	0	1	3	4	3	3	0	0	0	1	1	0	0	0	1	1	1	1	0	0	1	1	1	1	1	1	1	1	1
2	1	2	2	1	0	1	2	2	1	0	0	2	1	0	1	0	0	0	2	3	1	1	0	1	0	0	1	1	0	1	1	1
0	1	0	2	0	1	3	4	3	3	0	0	2	1	0	1	0	0	0	2	2	1	1	1	1	1	1	1	0	1	1	1	1
2	0	1	2	0	0	0	3	1	1	0	0	0	1	1	1	1	0	1	0	1	0	0	0	0	0	0	0	0	0	0	0	0
1	0	1	2	1	1	2	3	2	1	0	0	2	1	0	1	0	0	0	0	1	1	1	1	1	1	1	1	1	1	1	1	1
3	0	0	2	1	1	0	2	1	2	0	0	2	1	0	0	1	0	0	0	0	0	0	1	0	1	1	1	1	0	1	1	1
2	1	0	2	1	0	2	2	0	0	0	0	0	0	1	0	0	0	0	3	0	1	0	0	0	1	1	1	0	0	0	1	1
3	0	3	2	0	1	0	3	1	2	0	0	2	1	0	1	1	1	1	1	2	1	0	1	1	1	0	1	1	1	1	1	0
2	0	0	2	1	0	1	2	0	1	0	0	2	0	0	1	1	0	0	2	2	1	1	0	1	1	1	1	0	0	1	1	0
2	0	3	2	1	0	0	3	1	0	0	0	0	0	1	0	0	0	0	2	2	1	1	0	1	1	1	0	1	0	1	1	1
2	1	1	2	1	0	2	2	2	1	0	0	2	0	0	0	0	0	1	1	1	1	0	1	1	1	1	0	0	0	0	1	0
2	0	1	2	1	0	0	3	3	2	0	0	2	0	0	1	0	1	0	1	0	1	0	1	0	1	1	1	1	1	1	1	1
2	0	0	2	1	0	1	2	1	1	0	0	0	0	1	0	0	0	0	0	0	1	0	0	0	1	0	0	0	0	1	1	1
2	0	0	2	0	1	0	1	3	2	0	0	0	1	0	0	0	0	1	1	0	0	0	0	0	0	1	0	1	0	1	1	1
2	1	1	2	1	0	2	3	1	1	0	0	2	1	0	0	0	0	1	0	0	0	0	0	0	0	1	1	0	0	1	1	1
1	0	1	2	0	1	2	3	3	3	0	0	2	0	0	1	0	1	0	1	0	1	0	1	0	1	1	1	1	1	1	1	1
2	0	0	2	1	0	2	2	1	2	0	0	2	0	0	0	1	0	1	1	1	1	0	0	0	0	1	0	1	0	0	1	0
2	0	1	2	0	0	2	5	2	1	0	0	2	0	0	0	0	0	1	1	1	1	0	1	1	1	1	0	0	0	0	1	0
1	1	3	2	0	0	0	2	1	0	0	0	0	0	1	0	0	0	0	2	2	1	1	0	1	1	1	0	1	0	1	1	1
0	0	2	2	1	0	3	4	0	1	0	0	2	0	0	1	1	0	0	2	2	1	1	0	1	1	1	1	0	0	1	1	0
0	0	0	2	1	1	4	4	3	3	0	0	2	0	0	1	1	1	1	1	2	1	0	1	1	1	0	1	1	1	1	1	0
2	0	0	2	0	0	2	0	0	0	0	0	0	0	1	0	0	0	0	3	0	1	0	0	0	1	1	1	0	0	0	1	1
0	0	0	1	0	3	3	2	1	3	0	0	2	1	0	0	1	0	1	0	0	0	0	1	0	1	1	1	1	0	1	1	1
1	1	1	2	0	1	0	5	1	1	0	0	0	1	1	1	1	0	1	0	1	1	1	1	1	1	1	1	1	1	1	1	1
3	0	0	2	1	0	1	3	1	2	0	0	0	0	1	1	1	0	0	2	2	1	1	1	1	1	1	1	1	0	0	1	1
2	0	1	2	0	0	2	5	2	1	1	0	0	1	0	0	0	0	1	2	2	1	1	1	1	1	0	0	1	0	1	0	1
2	0	1	2	0	0	2	5	2	1	1	0	0	1	0	0	0	0	1	2	2	1	1	1	1	1	0	0	1	0	1	0	1
0	0	0	1	0	1	3	4	2	1	0	0	0	0	1	1	0	0	0	2	2	1	1	1	1	1	1	1	0	0	1	1	1
0	0	0	2	0	1	3	4	1	1	0	0	0	0	1	0	1	0	0	1	2	1	1	1	1	1	1	1	1	1	1	1	1
0	1	2	2	0	0	0	5	0	0	0	0	0	0	0	1	0	0	0	0	0	1	1	1	1	1	0	1	1	0	1	1	1
0	1	0	2	0	1	0	4	0	1	0	0	0	0	1	0	0	0	0	3	3	1	1	1	1	1	1	1	1	0	1	1	1
0	1	0	2	0	1	3	4	3	3	0	0	0	1	0	0	0	0	1	1	1	1	0	0	1	1	1	1	1	1	1	1	1
0	1	0	0	0	2	3	4	4	3	0	0	2	1	0	0	0	0	1	1	0	1	1	1	1	1	1	1	0	1	0	1	1
2	0	3	2	1	0	1	1	0	0	0	0	0	0	0	0	1	0	0	0	0	1	1	1	1	1	0	1	1	0	1	1	1
3	0	1	2	0	0	0	3	2	2	0	0	0	0	1	1	1	0	1	0	0	1	1	1	1	1	1	1	1	1	1	1	1
3	0	0	2	0	0	2	2	2	1	0	0	0	1	1	0	0	0	0	1	0	1	1	1	1	1	1	0	0	1	1	1	1
3	0	0	2	1	0	0	2	0	0	0	0	0	0	1	0	0	0	0	0	0	1	1	0	0	0	0	1	0	0	1	0	1
3	1	0	2	1	0	2	1	2	1	0	0	2	1	0	0	0	0	1	2	2	1	1	0	0	1	1	0	1	1	0	1	1
2	0	0	2	0	1	1	3	1	0	0	0	1	1	0	1	1	0	0	2	1	1	0	0	0	1	1	0	1	1	0	1	0
3	1	0	2	1	1	0	2	1	1	0	0	0	0	1	0	0	0	0	2	2	1	0	0	0	1	1	1	1	0	1	1	1
2	1	1	2	1	0	2	1	2	3	0	0	2	1	0	0	1	0	0	1	1	1	1	1	1	1	1	1	1	0	1	1	1
2	1	1	2	1	0	0	1	0	0	0	0	2	1	1	0	0	0	0	2	3	0	0	0	0	0	0	0	0	0	1	1	1
2	0	1	2	0	1	2	3	1	0	0	0	1	1	1	0	0	0	0	3	3	1	0	0	1	1	0	0	1	1	1	1	1
3	1	1	2	0	1	1	2	2	1	0	0	0	0	1	0	0	0	0	2	1	0	1	0	1	1	1	1	0	1	1	0	0
3	1	1	2	0	1	0	2	1	2	0	0	0	1	0	0	0	0	1	1	3	1	0	0	1	1	0	0	0	0	0	0	0
2	0	1	2	0	0	1	0	1	1	0	0	2	1	0	0	1	0	0	1	1	1	1	1	1	0	1	1	1	1	1	1	1
3	0	1	2	0	1	0	3	0	0	0	0	0	0	0	0	0	1	0	1	1	1	0	0	0	0	0	0	0	0	0	0	1
3	1	1	2	1	0	0	1	0	0	0	0	0	1	0	1	0	0	1	1	1	1	1	1	1	1	1	1	1	1	1	1	1
2	1	1	2	1	0	0	3	0	0	0	0	0	0	0	0	1	1	1	2	0	1	1	1	1	1	1	1	1	1	1	1	1
2	1	3	2	0	0	0	2	1	0	0	0	0	0	0	0	1	0	0	1	0	1	1	1	1	1	1	1	1	1	1	1	1
2	1	1	2	1	0	0	3	1	1	0	0	2	0	1	1	1	0	1	1	1	1	1	1	1	1	1	1	1	1	1	1	1
2	1	3	2	1	1	0	2	1	1	0	0	0	1	0	0	1	0	0	1	1	1	1	1	1	1	1	1	1	1	1	1	1
2	0	1	2	1	0	0	3	1	0	0	0	2	0	0	0	1	0	0	1	0	1	1	1	1	1	1	0	1	0	1	1	1
2	0	0	2	1	0	1	2	1	1	0	0	0	1	1	0	0	0	0	1	3	1	1	1	1	1	0	1	1	0	1	1	1
2	0	1	2	1	0	0	2	1	1	0	0	2	1	1	0	0	0	0	0	0	1	0	0	0	0	0	0	1	0	0	1	1
2	1	1	2	0	0	2	2	1	0	0	0	2	1	0	0	0	0	1	3	1	1	0	1	1	1	1	1	1	1	1	1	1
2	0	1	2	0	0	0	2	1	0	0	0	2	1	0	0	0	0	1	2	3	1	1	1	1	1	1	1	1	1	1	1	1
2	0	0	2	0	0	0	2	0	1	0	0	0	1	0	1	0	0	0	3	3	1	0	0	0	0	0	0	0	0	0	0	1
2	0	0	2	0	0	0	2	0	1	0	0	0	1	0	1	0	0	0	3	3	1	0	0	0	0	0	0	0	0	0	0	1
2	1	0	2	1	0	1	2	1	1	0	0	2	1	0	1	0	0	1	2	3	1	1	0	1	0	0	1	1	0	1	1	1
2	0	1	2	0	0	0	3	2	1	0	0	0	1	1	1	1	0	1	1	0	1	1	1	1	1	1	1	1	1	1	1	1
1	0	0	2	0	1	1	2	1	0	0	0	2	1	0	0	1	0	0	0	0	0	0	1	0	1	1	1	1	0	1	1	1
2	0	3	2	0	1	2	3	2	2	0	0	0	0	1	0	0	0	0	3	0	1	0	0	0	1	1	1	0	0	0	1	1
2	1	1	2	1	0	1	1	1	1	0	0	2	1	0	0	0	0	1	0	0	0	0	0	0	0	1	1	0	0	1	1	1
2	0	3	2	0	0	2	2	1	2	0	0	0	1	0	0	0	0	1	1	0	0	0	0	0	0	1	0	1	0	1	1	1
2	0	0	2	0	0	2	2	1	1	0	0	0	0	1	0	0	0	0	0	0	1	0	0	0	0	1	0	0	0	1	1	1
3	0	0	2	0	1	0	2	1	2	0	0	2	0	0	1	0	1	0	1	0	1	0	1	0	1	1	1	1	1	1	1	1
2	1	0	2	1	0	1	2	1	1	0	0	2	0	0	0	0	0	1	1	1	1	0	1	1	1	1	0	0	0	0	1	0
2	0	3	2	0	0	0	2	0	2	0	0	0	0	1	0	0	0	0	2	2	1	1	0	1	1	1	0	1	0	1	1	1
2	0	2	2	1	0	0	3	0	1	0	0	2	0	0	1	1	0	0	2	2	1	1	0	1	1	1	1	0	0	1	1	0
2	0	0	2	0	0	1	3	1	1	0	0	2	0	0	0	1	0	1	1	1	1	0	0	0	0	1	0	1	0	0	1	0
2	0	0	2	0	1	0	2	1	2	0	0	0	0	1	1	0	0	0	2	2	1	1	1	1	1	1	1	0	0	1	1	1
2	0	1	2	0	1	1	2	2	2	0	0	0	1	1	0	0	0	1	1	1	1	1	1	1	1	1	1	1	0	1	1	1
2	0	1	2	0	0	2	3	2	2	0	0	0	1	0	0	0	0	1	1	0	1	1	1	1	1	0	1	0	0	1	1	1
3	0	0	2	0	0	0	3	2	2	0	0	0	0	0	0	0	0	1	3	3	1	1	0	1	1	1	0	1	1	1	1	1
2	0	1	2	0	2	0	3	3	2	0	0	2	1	0	1	1	0	0	2	1	0	0	0	1	1	1	1	1	1	1	1	1
2	0	0	2	0	1	1	3	1	1	0	0	2	0	0	0	0	0	1	2	0	0	1	1	0	1	1	1	1	1	1	1	1
2	0	0	2	0	0	2	5	2	2	0	0	0	0	1	1	0	0	0	2	2	1	1	1	1	1	1	1	0	0	1	1	1
2	0	1	2	0	1	0	2	2	1	0	0	2	0	0	0	1	0	1	1	1	1	0	0	0	0	1	0	1	0	0	1	0
2	1	2	2	1	0	0	3	0	2	0	0	2	0	0	1	1	0	0	2	2	1	1	0	1	1	1	1	0	0	1	1	0
2	1	3	2	0	0	0	2	2	0	0	0	0	0	1	0	0	0	0	2	2	1	1	0	1	1	1	0	1	0	1	1	1
2	0	1	2	0	0	2	5	2	1	0	0	2	0	0	0	0	0	1	1	1	1	0	1	1	1	1	1	0	0	0	1	0
2	1	0	2	0	1	1	3	1	2	0	0	2	0	0	1	0	1	0	1	0	1	0	1	0	1	1	1	1	1	1	1	1
2	0	0	2	0	1	2	1	1	1	0	0	0	0	1	0	0	0	0	0	0	1	0	0	0	0	1	0	0	0	1	1	1
2	1	0	2	0	1	0	3	1	2	0	0	0	1	0	0	0	0	1	1	0	0	0	0	0	0	1	0	1	0	1	1	1
2	1	1	2	1	0	1	3	1	2	0	0	2	1	0	0	0	0	1	0	0	0	0	0	0	0	1	1	0	0	1	1	1
2	1	0	2	0	1	0	3	2	3	0	0	2	0	0	1	1	1	0	1	2	1	0	1	1	1	0	1	1	1	1	1	0
2	1	0	2	0	0	2	3	2	2	0	0	0	0	1	0	0	0	0	3	0	1	0	0	0	1	1	1	0	0	0	1	1
2	0	0	2	0	1	0	3	2	1	0	0	0	1	0	0	1	0	1	2	0	1	1	1	0	1	1	0	0	0	1	1	0
2	0	1	2	0	1	0	5	1	1	0	0	0	1	1	1	1	0	1	0	1	1	1	1	1	1	1	1	1	1	1	1	1
3	1	0	2	1	0	1	1	3	2	0	0	2	1	0	1	0	0	0	2	3	1	1	0	1	0	0	1	1	0	1	1	1
1	0	1	2	0	1	0	3	1	2	0	0	0	0	1	0	0	0	0	1	0	0	0	0	0	0	0	0	0	0	0	0	0
2	0	0	2	0	1	1	2	2	1	0	0	0	0	1	0	0	0	1	2	2	1	1	1	1	1	1	1	0	1	1	1	1
2	1	1	2	1	1	2	3	2	2	0	0	2	1	0	0	0	0	1	2	1	1	1	0	1	1	1	1	1	1	1	1	1
2	1	0	2	0	2	2	3	2	2	0	0	2	1	0	0	0	0	1	3	0	1	1	1	1	1	1	1	0	1	0	1	1
2	1	0	2	0	1	0	5	3	3	0	0	0	1	1	0	0	0	0	1	1	1	0	0	1	1	1	1	1	1	1	1	1
2	1	0	2	0	1	2	5	3	3	0	0	0	1	1	0	0	0	1	1	1	1	0	0	1	1	1	1	1	1	1	1	1
2	1	0	2	0	2	2	5	4	3	0	0	2	1	0	0	0	0	1	1	0	1	1	1	1	1	1	1	0	1	0	1	1
2	1	0	2	0	1	1	1	2	1	0	0	2	1	0	0	0	0	1	2	1	1	1	0	1	1	1	1	1	1	1	1	1
2	0	1	2	0	1	2	3	1	1	0	0	0	1	1	0	0	0	1	2	2	1	1	1	1	1	0	1	1	1	1	1	1
2	0	3	2	0	0	1	3	1	0	0	0	0	0	1	0	0	0	0	1	0	0	0	0	0	0	0	0	0	0	0	0	0
2	1	0	2	0	1	0	3	1	4	0	0	2	1	0	1	0	0	0	2	3	1	1	0	1	0	0	0	1	1	0	1	1
1	0	1	2	0	1	0	3	1	1	0	0	0	1	1	1	1	0	1	0	1	1	1	1	1	1	1	1	1	1	1	1	1
2	0	3	2	0	0	0	2	0	0	1	0	0	0	1	0	0	0	0	3	0	1	0	0	0	1	1	1	0	0	0	1	1
2	0	0	2	1	0	1	5	3	3	0	0	2	0	0	1	1	1	1	1	2	1	0	1	1	1	0	1	1	1	1	1	0
2	1	1	2	1	1	2	3	2	3	0	0	2	1	0	0	0	0	1	0	0	0	0	0	0	1	1	0	0	1	1	1	1
1	1	0	2	0	1	2	3	3	4	0	0	0	1	0	0	0	0	1	1	0	0	0	0	0	0	1	0	1	0	1	1	1
2	0	0	2	0	1	2	2	1	1	0	0	0	0	1	0	0	0	0	0	0	1	0	0	0	0	1	0	0	0	1	1	1
2	0	1	2	0	1	1	3	1	1	0	0	2	0	0	1	0	1	0	1	0	1	0	1	0	1	1	1	1	1	1	1	1
2	0	1	2	0	0	2	5	2	1	0	0	2	0	0	0	0	0	1	1	1	1	0	0	1	1	1	1	0	0	0	1	0
1	1	3	2	0	0	0	2	2	0	0	0	0	1	1	0	0	0	0	2	2	1	1	0	1	1	1	0	1	0	1	1	1
3	0	3	2	0	0	0	5	0	1	0	0	2	0	0	1	1	0	0	2	2	1	1	0	1	1	1	1	0	0	1	1	0
2	1	0	2	0	1	0	5	1	2	0	0	2	0	0	0	1	0	1	1	1	1	0	0	0	0	1	0	1	0	0	1	0
2	1	1	2	0	1	2	5	2	1	0	0	0	0	1	1	0	0	0	2	2	1	1	1	1	1	1	1	0	0	1	1	1
2	0	0	2	0	1	0	2	1	3	0	0	2	0	0	0	1	0	0	0	0	0	0	1	0	1	1	1	1	0	1	1	1
2	0	0	2	0	1	2	2	1	1	0	0	2	0	0	0	0	0	1	2	0	0	1	1	0	1	1	1	1	1	1	1	1
1	0	1	1	1	0	1	0	0	0	0	0	0	0	1	1	1	1	0	3	0	0	1	1	1	1	0	0	0	0	0	0	0
3	0	1	1	1	0	0	1	0	0	0	0	0	0	0	1	0	1	0	3	3	1	1	1	1	1	0	0	1	0	1	1	1
3	0	1	1	1	0	0	0	0	0	0	0	0	0	0	1	1	1	0	0	3	1	1	1	1	1	0	0	1	1	1	1	1
3	0	0	2	0	2	0	3	1	2	0	0	2	1	0	0	1	0	0	2	1	0	0	0	1	1	1	1	1	1	1	1	1
3	0	0	2	0	2	1	5	2	2	0	0	0	0	0	0	0	0	1	3	3	1	1	0	1	1	1	1	0	1	1	1	1
2	0	0	2	0	1	2	5	1	1	0	0	0	1	0	0	0	0	1	1	0	1	1	1	1	1	0	1	0	0	1	1	1
2	0	1	2	0	0	2	3	1	2	0	0	0	0	1	0	0	0	1	1	1	1	1	1	1	1	1	1	1	0	1	1	1
2	1	0	2	0	1	2	2	1	1	0	0	2	1	0	1	0	0	1	1	1	1	0	0	0	1	1	1	1	0	1	1	1
2	0	1	2	0	0	1	2	1	1	0	0	1	1	0	0	0	1	0	2	2	1	1	1	1	1	1	1	1	1	1	1	1
2	0	1	1	1	0	0	1	0	0	0	0	0	0	0	1	0	1	0	3	3	1	1	1	1	1	1	1	0	0	1	1	1
1	1	2	4	0	1	1	5	3	3	1	1	0	1	0	1	0	1	1	0	0	1	1	1	1	1	1	1	1	1	1	1	0
2	0	1	2	0	0	2	2	3	1	0	0	0	1	0	0	0	0	1	2	2	1	1	1	1	1	0	0	1	0	1	0	1
3	0	0	2	0	1	0	5	2	2	0	0	0	1	0	1	1	0	1	2	3	0	0	0	0	0	0	0	1	0	1	0	0
2	0	0	2	0	1	2	3	1	1	0	0	0	1	0	0	0	0	1	1	1	1	0	0	0	0	1	1	1	0	1	1	1
3	1	0	2	0	1	1	3	1	1	0	0	2	1	0	0	0	0	1	1	1	1	0	0	1	1	1	1	1	0	1	1	0
2	1	0	2	0	0	0	1	0	0	0	0	2	0	0	0	1	0	0	1	1	1	1	1	1	1	1	1	1	1	1	1	1
3	0	1	2	0	0	0	5	2	1	0	0	0	1	0	1	1	0	0	1	0	1	1	1	1	0	1	1	1	1	1	1	1
2	0	1	2	0	1	0	3	3	3	0	0	0	1	0	1	0	1	0	2	2	1	1	1	1	1	1	1	1	1	1	1	1
2	0	1	2	0	0	1	2	1	1	0	0	0	1	0	0	0	1	0	2	2	1	1	1	1	1	1	1	1	1	1	1	1
3	0	1	2	0	0	2	5	0	0	0	0	0	0	1	0	0	0	1	1	1	1	1	1	1	1	1	1	1	0	1	1	1
3	0	0	2	0	0	2	3	1	1	0	0	0	1	0	0	0	0	1	1	0	1	1	1	1	1	0	1	0	0	1	1	1
3	0	0	2	0	2	2	5	3	2	0	0	0	0	0	0	0	0	1	3	3	1	1	0	1	1	1	0	1	1	1	1	1
3	1	1	2	0	2	0	3	2	2	0	0	2	1	0	0	1	0	0	2	1	0	0	0	1	1	1	1	1	1	1	1	1
2	0	1	2	0	1	1	2	0	1	0	0	1	1	0	1	0	0	0	2	1	1	0	0	0	1	1	0	1	1	0	1	0
3	1	0	2	0	1	2	1	1	1	0	0	2	1	0	0	0	0	1	2	2	1	1	0	0	1	1	0	0	1	1	0	1
3	0	0	2	0	1	0	0	1	2	0	0	0	0	0	1	1	0	0	0	0	0	0	0	0	0	0	0	0	0	0	0	0
3	0	1	2	0	0	0	5	0	0	0	0	0	0	0	1	0	0	0	0	0	1	1	1	1	0	1	1	0	1	1	1	1
3	1	1	2	0	0	1	1	0	2	0	0	0	1	0	1	0	0	0	3	3	1	0	0	0	0	0	0	0	0	0	0	1
3	0	1	2	0	0	0	2	1	1	0	0	2	1	0	0	0	0	1	2	3	1	1	1	1	1	1	1	1	1	1	1	1
3	0	1	2	0	0	2	2	1	3	0	0	2	1	0	0	0	0	1	3	1	1	0	1	1	1	1	1	1	1	1	0	1
3	0	1	2	0	0	0	0	1	2	0	0	2	1	1	0	0	0	0	0	0	1	0	0	0	0	0	0	1	0	0	1	1
2	1	1	2	0	0	0	3	1	1	0	0	0	1	1	0	0	0	0	1	3	1	1	1	1	1	1	1	0	1	0	1	1
3	1	1	2	0	0	0	5	1	0	0	0	0	0	0	1	0	0	0	0	1	1	1	0	0	1	1	0	0	0	1	1	1
2	0	1	2	0	0	0	2	0	1	0	0	2	0	0	1	1	0	0	1	0	1	1	1	1	1	1	1	0	1	0	1	1
2	0	1	2	0	2	1	3	1	0	0	0	0	0	0	1	0	0	0	2	2	1	0	0	1	1	1	1	1	1	1	1	1
3	0	1	2	0	0	1	5	0	0	0	0	0	1	1	1	0	0	0	0	0	0	0	0	0	0	0	0	0	0	0	0	0
3	0	0	2	0	0	1	3	1	2	0	0	1	1	0	1	1	0	0	1	0	1	1	1	1	1	0	0	1	1	1	1	1
3	0	1	3	0	1	1	5	2	1	0	0	2	1	1	0	0	0	0	2	3	0	0	0	0	0	0	0	0	0	0	1	1
2	0	1	2	0	1	2	2	1	1	0	0	1	1	1	0	0	0	0	3	3	1	0	0	1	1	0	0	1	1	1	1	1
3	0	1	3	0	1	2	5	2	3	0	0	2	1	0	0	0	1	0	1	1	1	1	1	1	1	1	1	1	0	1	1	1
3	1	0	3	0	1	2	5	3	3	0	0	0	0	1	0	0	0	0	2	2	1	0	0	0	1	1	1	1	0	1	1	1
0	1	0	1	0	3	3	3	1	3	0	0	2	1	0	0	1	0	1	0	0	0	0	1	0	1	1	1	1	0	1	1	1
1	0	0	2	0	1	1	4	1	0	0	0	2	1	0	0	0	1	1	1	0	1	1	1	1	1	1	1	1	1	1	1	1
3	1	0	3	0	1	0	5	2	2	0	0	2	1	0	1	0	0	1	0	0	1	1	1	1	1	1	1	0	0	0	0	0
3	1	1	3	0	0	2	5	3	3	0	0	2	1	0	0	1	1	0	0	0	1	1	0	0	0	1	1	1	0	0	1	1
2	0	1	3	0	1	1	5	3	3	0	0	2	1	1	0	0	0	0	3	1	1	0	1	1	1	1	1	0	0	1	1	1
2	0	3	3	0	2	0	5	3	3	0	0	2	1	0	1	0	0	1	2	3	1	1	1	1	0	0	0	0	0	1	1	1
3	1	3	3	0	2	0	5	2	2	0	0	0	1	1	1	0	0	0	3	3	1	0	0	0	0	0	0	0	0	0	0	1
3	1	1	3	0	1	0	3	3	3	0	0	0	1	1	0	0	0	0	1	3	1	1	1	1	1	1	1	0	1	1	1	1
2	1	1	3	0	2	0	5	3	3	0	0	1	1	1	1	0	0	0	1	3	1	1	1	1	1	1	0	1	0	1	1	1
3	0	0	3	0	2	2	5	3	3	0	0	2	1	0	0	1	1	0	0	3	1	1	1	0	0	0	1	1	1	0	0	1
3	0	0	3	0	1	2	3	2	2	0	0	1	1	0	1	0	0	0	3	3	1	0	0	0	0	0	0	0	0	1	1	0
2	0	0	3	1	0	0	5	2	2	0	0	2	1	1	1	0	0	0	3	3	1	0	0	0	0	0	0	0	0	1	1	1
2	0	1	3	0	2	2	6	3	2	0	0	2	1	0	0	0	0	1	2	3	1	1	1	1	1	1	1	1	1	1	1	1
2	0	1	3	0	0	2	3	3	2	0	0	2	1	0	0	1	1	1	2	3	1	1	1	1	1	1	0	0	0	1	1	1
3	0	0	3	0	1	1	6	3	2	0	0	2	1	0	1	1	0	0	2	1	1	0	1	1	1	1	1	1	1	1	0	1
2	1	1	3	0	2	1	3	2	1	0	0	2	1	0	0	0	0	1	3	1	1	0	1	1	1	1	1	1	1	0	1	1
2	1	1	3	0	0	1	3	2	2	0	0	2	1	1	1	0	0	0	3	0	1	0	1	1	1	1	1	0	0	0	1	0
3	1	1	3	1	0	2	5	2	2	0	0	0	0	0	1	0	0	0	0	0	1	1	1	1	1	1	0	1	0	1	0	0
3	0	1	3	0	1	1	5	2	2	0	0	2	1	0	1	0	1	0	0	0	1	1	1	0	1	0	0	0	1	1	1	1
3	0	1	3	0	1	1	2	2	2	0	0	0	0	1	1	1	0	0	0	0	1	1	1	1	0	1	1	1	0	1	1	1
3	1	3	3	0	1	2	2	1	2	0	0	0	1	0	0	0	0	1	3	2	1	1	1	0	1	1	1	1	1	1	1	1
3	1	0	3	0	1	2	5	3	2	0	0	2	0	0	1	0	1	0	2	2	1	0	0	0	1	1	1	1	1	0	1	1
2	0	1	2	0	0	0	5	1	1	0	0	0	1	0	1	1	0	0	1	0	1	1	1	1	0	1	1	1	1	1	1	1
2	0	1	2	0	0	0	5	1	1	0	0	0	1	0	1	1	0	0	1	0	1	1	1	1	0	1	1	1	1	1	1	1
0	0	0	2	0	1	1	4	3	3	0	0	0	1	1	1	0	1	0	2	1	1	0	1	0	1	1	1	1	0	1	1	1
2	0	1	2	0	0	0	5	1	1	0	0	0	1	0	1	1	0	0	1	0	1	1	1	1	0	1	1	1	1	1	1	1
2	0	1	2	0	0	0	5	1	1	0	0	0	1	0	1	1	0	0	1	0	1	1	1	1	0	1	1	1	1	1	1	1
1	0	1	2	0	0	0	3	2	2	0	0	1	1	1	1	1	1	1	2	2	1	1	1	1	1	0	0	1	0	1	1	1
2	0	1	2	0	0	1	2	1	1	0	0	2	1	0	0	0	1	0	2	2	1	1	1	1	1	1	1	1	1	1	1	1
2	0	1	2	0	1	2	2	1	1	0	0	1	1	1	0	0	0	0	3	3	1	0	0	1	1	0	0	1	1	1	1	1
2	0	1	2	0	0	1	2	1	1	0	0	2	1	0	0	0	1	0	2	2	1	1	1	1	1	1	1	1	1	1	1	1
2	1	1	2	0	1	0	1	1	0	0	0	2	0	1	0	1	0	1	2	2	1	1	1	1	1	1	0	0	1	1	1	1
2	0	1	2	0	0	1	2	1	1	0	0	2	1	0	0	0	1	0	2	2	1	0	1	0	1	1	0	0	1	1	1	1
2	0	1	2	0	0	0	5	1	1	0	0	0	1	0	1	1	0	0	1	0	1	1	1	1	0	1	1	1	1	1	1	1
0	0	0	2	0	1	3	3	3	3	0	0	2	1	0	0	0	1	0	2	3	1	1	1	1	1	1	1	1	0	1	1	1
2	0	1	2	0	0	0	5	1	1	0	0	0	1	0	1	1	0	0	1	0	1	1	1	1	0	1	1	1	1	1	1	1
2	0	1	2	0	1	2	2	1	1	0	0	1	1	1	0	0	0	0	3	3	1	0	0	1	1	0	0	1	1	1	1	1
2	0	1	2	0	0	1	2	1	1	0	0	0	1	0	0	0	1	0	2	2	1	1	1	1	1	1	1	1	1	1	1	1
2	0	1	0	0	1	0	5	3	3	0	0	0	1	0	1	0	1	0	2	2	1	0	1	1	1	1	1	1	1	1	1	1
2	0	1	2	0	0	1	2	1	1	0	0	0	1	0	0	0	1	0	2	2	1	1	0	1	1	0	0	1	1	1	1	1
2	0	1	2	0	0	0	5	3	3	0	0	0	1	1	0	1	0	1	2	2	1	0	0	1	1	1	1	1	1	1	1	1
2	0	1	2	0	1	2	2	1	1	0	0	1	1	1	0	0	0	0	3	3	1	0	0	1	1	0	0	1	1	1	1	1
2	0	1	2	0	0	1	2	1	1	0	0	0	1	0	0	0	1	0	2	2	1	0	1	0	1	1	0	0	1	1	1	1
2	0	1	2	0	1	0	3	0	0	0	0	2	1	1	1	1	1	1	2	2	0	1	1	1	1	1	1	1	1	1	1	1
2	0	1	2	0	1	0	5	3	3	0	0	0	1	0	1	0	1	0	2	2	1	0	0	1	1	1	1	1	1	1	1	1
2	0	1	0	0	1	0	5	3	3	0	0	0	1	0	1	0	1	0	2	2	1	0	0	1	1	1	1	1	1	1	1	1
2	1	1	2	0	0	2	6	1	0	1	0	2	1	0	0	0	0	1	3	1	1	0	1	1	1	1	1	1	0	1	1	1
2	0	1	2	0	1	0	5	1	1	0	0	0	1	0	0	1	0	1	2	0	1	1	1	0	1	1	0	0	0	1	1	0
2	1	1	2	0	0	0	3	1	1	0	0	0	1	1	0	0	0	0	1	3	1	0	0	0	1	1	0	0	0	1	1	1
2	1	1	2	0	0	2	6	1	0	1	0	2	1	0	0	0	0	1	3	1	1	0	1	1	1	1	1	1	0	1	1	1
2	0	1	2	0	1	0	5	1	1	0	0	0	1	0	0	1	0	1	2	0	0	1	1	1	1	0	1	1	1	1	1	1
2	1	3	2	0	0	2	0	0	0	0	0	0	0	1	0	0	0	0	3	0	1	0	0	0	1	1	1	0	0	0	1	1
1	0	1	2	0	0	1	2	1	1	0	0	0	1	0	0	0	1	0	2	2	1	1	1	1	1	1	1	1	1	1	1	1
0	0	1	2	0	0	0	3	1	0	0	1	2	1	0	0	0	0	1	2	3	1	1	1	1	1	1	1	1	1	1	1	1
2	0	1	2	0	0	0	2	0	1	0	0	0	1	0	1	0	0	0	3	3	1	0	0	0	0	0	0	0	0	0	0	1
1	0	1	2	0	0	1	2	1	1	0	0	0	1	0	0	0	1	0	2	2	1	1	1	1	1	1	1	1	1	1	1	1
2	0	1	2	0	1	0	5	1	1	0	0	0	1	0	0	1	0	1	2	0	1	1	1	0	1	1	0	0	0	1	1	0
2	0	1	2	0	0	1	2	1	1	0	0	0	1	0	0	0	1	0	2	2	1	1	1	1	1	1	1	1	1	1	1	1
2	0	1	2	0	1	0	5	3	1	0	0	0	1	0	0	0	0	1	2	3	1	1	1	1	0	1	1	1	1	1	1	1
2	1	1	2	0	0	0	3	1	1	0	0	0	1	1	0	0	0	0	1	3	1	0	0	0	1	1	0	0	0	1	1	1
2	0	1	2	0	1	0	5	1	1	0	0	0	1	0	0	1	0	1	2	0	0	1	1	1	1	0	1	1	1	1	1	1
2	1	0	2	0	0	5	0	0	0	0	0	0	0	1	0	0	0	0	3	0	1	0	0	0	1	1	1	0	0	0	1	1
2	1	1	2	0	0	2	6	2	0	1	0	2	1	0	0	0	0	1	3	1	1	0	1	1	1	1	1	1	0	1	1	1
2	1	1	2	0	0	2	6	1	0	1	0	2	1	0	0	0	0	1	3	3	1	0	1	1	1	1	1	1	0	1	1	1
2	0	1	2	0	0	0	3	1	0	0	1	2	1	0	0	0	0	1	2	3	1	1	1	1	1	1	1	1	1	1	1	1
2	0	1	2	0	0	0	2	0	1	0	0	0	1	0	1	0	0	0	3	3	1	0	0	0	0	0	0	0	0	0	0	1
2	1	1	2	1	2	1	3	2	0	1	0	0	1	0	0	1	0	0	1	1	1	1	1	1	1	1	0	1	0	1	1	1
2	0	1	2	0	1	0	5	1	1	0	0	0	0	0	0	1	0	1	2	0	1	1	1	0	1	1	0	0	0	1	1	0
3	0	1	2	0	0	0	3	2	1	0	0	0	0	1	0	0	0	0	2	2	1	1	1	0	1	0	1	1	1	1	1	1
2	0	1	2	0	1	0	5	1	1	0	0	0	1	0	0	1	0	1	2	0	1	1	1	0	1	1	0	0	0	1	1	0
2	1	1	2	1	2	1	1	2	0	0	0	0	1	1	1	0	0	1	2	2	0	0	0	0	0	1	0	0	1	1	1	1
2	1	1	2	0	0	0	3	1	1	0	0	0	1	1	0	0	0	0	1	3	1	0	0	0	1	1	0	0	0	1	1	1
2	0	0	2	1	0	1	0	0	0	0	0	0	0	0	0	1	0	0	3	3	0	1	0	1	0	0	0	0	0	0	0	0
2	1	1	2	0	1	2	2	2	0	0	0	2	1	0	1	0	0	0	3	3	1	1	1	1	1	1	1	1	1	1	1	1
2	1	1	2	1	0	1	0	0	1	0	0	0	0	0	0	1	0	0	3	3	0	1	0	1	0	0	0	0	0	0	0	0
2	1	1	2	0	0	0	3	1	1	0	0	0	1	1	0	0	0	0	1	3	1	0	0	0	1	1	0	0	0	1	1	1
2	0	1	2	0	1	0	5	1	1	0	0	0	1	0	0	1	0	1	2	0	0	1	1	1	1	0	1	1	1	1	1	1
2	0	0	2	0	0	2	0	0	0	0	0	0	0	1	0	0	0	0	3	0	1	0	0	0	1	1	1	0	0	0	1	1
2	0	0	2	0	1	1	2	0	0	0	0	0	0	1	0	0	0	0	0	0	1	1	1	1	1	1	1	1	0	0	1	1
2	0	1	2	0	1	2	2	1	1	0	0	1	1	1	0	0	0	0	3	3	1	0	0	1	1	0	0	1	1	1	1	1
2	0	1	2	0	0	1	1	1	1	0	0	0	1	0	1	0	1	0	2	1	0	1	1	1	0	0	1	1	1	1	1	1
2	0	1	2	0	2	2	3	0	0	0	0	0	0	0	1	0	0	0	3	3	1	1	1	1	1	1	1	1	0	0	0	0
2	0	1	2	0	0	0	3	1	0	0	0	2	1	0	0	0	0	1	2	3	1	1	1	1	1	1	1	1	1	1	1	1
2	0	1	2	0	0	0	2	0	1	0	0	0	1	0	1	0	0	0	3	3	1	0	0	0	0	0	0	0	0	0	0	1
2	0	1	2	0	0	1	2	1	1	0	0	2	1	0	0	0	1	0	2	2	1	0	1	0	1	1	0	0	1	1	1	1
2	0	1	2	0	2	1	5	3	3	0	0	0	1	0	0	0	1	1	0	0	1	1	1	1	1	1	1	1	0	1	1	1
3	1	1	2	0	1	0	2	1	0	0	0	0	0	1	0	1	0	0	2	2	1	1	1	1	1	0	0	0	0	1	1	1
2	1	1	2	0	1	0	1	0	1	0	0	2	1	0	0	0	1	1	2	2	1	1	1	1	1	0	1	1	1	1	1	1
3	0	1	2	0	0	1	5	3	3	0	0	2	1	0	0	1	0	0	2	2	1	1	1	1	1	1	1	1	1	1	1	1
2	1	1	2	0	2	0	2	2	2	0	0	0	1	0	0	0	1	0	2	2	1	1	1	1	1	1	1	1	1	1	1	1
2	1	1	2	1	0	1	0	0	1	0	0	0	0	0	0	1	0	0	3	3	0	1	0	1	0	1	0	0	0	0	0	0
1	0	0	1	0	1	2	5	2	2	1	1	2	1	0	1	1	1	0	2	1	0	1	0	1	1	0	1	1	0	0	1	1
2	0	1	2	0	1	0	5	3	3	0	0	0	1	0	1	0	1	0	2	2	1	0	0	1	1	1	1	1	1	1	1	1
2	0	1	2	0	1	1	3	3	2	0	0	0	0	0	0	1	0	0	2	2	1	1	1	1	1	1	1	1	0	1	1	1
3	0	0	2	1	1	1	5	1	1	0	0	0	1	0	0	1	0	0	2	2	1	1	1	1	0	1	0	0	1	1	1	1
2	1	1	2	1	2	1	3	2	0	1	0	0	1	0	0	1	0	0	1	1	1	1	1	1	1	1	0	1	0	1	1	1
2	1	0	2	0	2	0	3	2	2	0	0	0	0	0	0	0	0	1	3	1	1	1	1	1	1	1	0	1	1	1	1	1
2	0	1	2	0	1	2	2	2	1	0	0	0	1	0	0	0	0	1	2	2	1	1	1	1	1	1	1	1	1	1	1	0
2	0	1	2	0	1	0	5	3	1	0	0	0	1	0	0	0	0	1	2	3	1	1	1	1	0	1	1	1	1	1	1	1
2	0	1	2	0	1	0	3	1	1	0	0	0	1	1	1	1	0	1	2	3	1	0	1	1	1	1	1	1	1	1	1	1
1	0	1	2	0	1	2	2	1	1	0	0	0	1	0	0	1	0	0	2	2	1	1	1	1	1	1	1	1	1	1	1	1
3	1	3	2	0	0	0	0	0	1	0	0	0	0	1	0	0	0	0	2	2	1	1	1	0	0	0	0	0	1	0	1	1
2	1	3	2	0	0	0	3	1	2	0	0	2	0	0	0	0	0	1	3	3	1	0	1	1	1	1	1	0	1	1	1	1
3	1	1	0	0	1	0	3	2	1	0	0	0	0	1	0	0	0	0	2	2	1	1	1	0	1	0	1	1	1	1	1	1
3	0	1	2	0	1	2	1	1	0	0	0	0	1	1	0	0	0	0	2	2	1	0	1	1	1	0	1	1	0	1	1	1
2	1	1	2	1	2	1	3	2	0	1	0	0	1	0	0	1	0	0	1	1	1	1	1	1	1	1	0	1	0	1	1	1
2	0	1	2	0	1	1	5	3	1	0	0	0	1	0	0	0	0	1	2	3	1	1	1	1	0	1	1	1	1	1	1	1
2	0	1	2	0	1	0	3	1	1	0	0	0	1	1	1	1	0	1	2	3	1	0	1	1	1	1	1	1	1	1	1	1
3	1	1	0	0	1	0	3	2	1	0	0	0	0	1	0	0	0	0	2	2	1	1	1	0	1	0	1	1	1	1	1	1
2	1	1	2	1	0	1	0	1	1	0	0	0	1	0	0	1	0	0	3	3	0	1	0	1	0	1	0	0	0	0	0	0
2	1	1	2	1	2	1	3	2	0	1	0	0	1	0	0	1	0	0	1	1	1	1	1	1	1	1	0	1	0	1	1	1
3	1	3	2	0	1	0	0	0	0	0	0	0	1	1	0	0	0	0	2	2	1	1	1	1	1	0	0	0	0	1	1	1
2	1	1	2	0	1	1	5	3	1	0	0	0	1	0	0	0	0	1	2	3	1	1	1	1	0	1	1	1	1	1	1	1
2	0	1	2	0	1	0	3	1	2	0	0	0	1	1	1	1	0	1	2	3	1	1	0	0	0	0	1	1	0	1	1	1
2	1	0	2	0	0	0	1	1	1	0	0	0	0	0	0	0	0	1	2	1	0	0	0	0	1	1	1	1	1	1	1	1
2	0	0	2	0	1	2	3	1	1	0	0	0	0	0	0	0	1	0	3	3	1	1	1	1	1	1	1	1	1	1	1	1
2	1	3	2	0	3	2	5	1	1	0	1	2	1	1	1	1	1	1	2	2	1	1	1	1	1	1	1	1	0	1	1	1
2	1	1	2	0	2	0	5	3	3	0	0	0	1	0	0	1	0	0	2	2	1	1	1	1	1	1	1	1	1	1	1	1
2	0	1	2	0	0	0	1	1	1	0	0	0	0	0	0	1	0	0	2	3	1	0	1	1	1	1	0	1	0	1	1	1
[truncated: 5,539 more rows]
